# Supplementary material for: Current sex and age patterns of rock climbing-related injuries treated in emergency departments
Source: Front Sports Act Living. 2025 Jul 3;7:1555169. doi: 10.3389/fspor.2025.1555169 (PMC12267263; doi:10.3389/fspor.2025.1555169)
Supplement: Supplementary file 1 [file Table1.xlsx]

## Sheet: Rock Climbing Injuries FINAL 4.
ID_original	ID_edited	CPSC_Case_Number	Treatment_Date	Year	Age	Age_Code	Sex_code	Sex	Weight	Race_code	Race	Other_Race	Hispanic	Body_Part_code	Body_Part	Condensed_body_part_code	Condensed_body_part	Legs	Arm	Trunk	Head	All_parts	Diagnosis_code	Diagnosis	Condensed_Diagnosis	Condensed_Diagnosis_code	Fracture	Sprains_Strains	Soft_tissue	Dislocations	Concussion_injury	Other_injury	Other_Diagnosis	Body_Part_2_code	Body_part_2	Diagnosis_2_code	Diagnosis_2	Other_Diagnosis_2	Disposition_code	Disposition	Treated_released	Admitted	Location_code	Location	Fire_Involvement	Alcohol	Drug	Product_1_code	Product_1
702	694	180415922	2018-03-31	2018	25	2	1	male	15.7623	1	Caucasian		#NULL!	82	Hand	1	arm	0	1	0	0	0	57	Fracture	3	Fracture	1	0	0	0	0	0		#NULL!		#NULL!			1	Treated, Examined, Released	1	0	9	Sports	0	#NULL!	#NULL!	1258	Mountain climbing, ACTIVITY, APPAREL OR EQUIPMENT
175	175	140657550	2014-06-05	2014	29	2	0	female	14.3089	1	Caucasian		#NULL!	80	Upper arm	1	arm	0	1	0	0	0	57	Fracture	3	Fracture	1	0	0	0	0	0		#NULL!		#NULL!			4	Treated, Admitted, Hospitalized	0	1	9	Sports	0	#NULL!	#NULL!	1258	Mountain climbing, ACTIVITY, APPAREL OR EQUIPMENT
891	880	190637968	2019-06-01	2019	17	1	0	female	16.4632	1	Caucasian		2	75	Head	4	head	0	0	1	0	0	52	Concussion	1	Concussion	0	0	0	0	1	0		31	Upper trunk	57	Fracture		4	Treated, Admitted, Hospitalized	0	1	9	Sports	0	0	0	1258	Mountain climbing, ACTIVITY, APPAREL OR EQUIPMENT
587	580	170718260	2017-07-02	2017	22	2	0	female	67.2099	1	Caucasian		#NULL!	82	Hand	1	arm	0	1	0	0	0	57	Fracture	3	Fracture	1	0	0	0	0	0		#NULL!		#NULL!			1	Treated, Examined, Released	1	0	9	Sports	0	#NULL!	#NULL!	1258	Mountain climbing, ACTIVITY, APPAREL OR EQUIPMENT
936	923	190853740	2019-08-04	2019	7	1	0	female	18.4	1	Caucasian		0	76	Face	4	head	0	0	1	0	0	59	Laceration	2	soft tissue	0	0	1	0	0	0		30	Shoulder	53	Contusion, Abrasion		4	Treated, Admitted, Hospitalized	0	1	9	Sports	0	0	0	1258	Mountain climbing, ACTIVITY, APPAREL OR EQUIPMENT
8	8	130160709	2013-01-13	2013	41	3	1	male	14.8537	1	Caucasian		#NULL!	31	Upper trunk	3	trunk	0	0	0	1	0	62	Internal Injury	2	soft tissue	0	0	1	0	0	0		#NULL!		#NULL!			4	Treated, Admitted, Hospitalized	0	1	9	Sports	0	#NULL!	#NULL!	1258	Mountain climbing, ACTIVITY, APPAREL OR EQUIPMENT
77	77	130848648	2013-07-29	2013	25	2	1	male	14.8537	1	Caucasian		#NULL!	35	Knee	2	Leg	1	0	0	0	0	57	Fracture	3	Fracture	1	0	0	0	0	0		#NULL!		#NULL!			4	Treated, Admitted, Hospitalized	0	1	9	Sports	0	#NULL!	#NULL!	1258	Mountain climbing, ACTIVITY, APPAREL OR EQUIPMENT
211	210	140951220	2014-08-08	2014	19	2	1	male	15.6716	1	Caucasian		#NULL!	75	Head	4	head	0	0	1	0	0	62	Internal Injury	2	soft tissue	0	0	1	0	0	0		#NULL!		#NULL!			4	Treated, Admitted, Hospitalized	0	1	9	Sports	0	#NULL!	#NULL!	1258	Mountain climbing, ACTIVITY, APPAREL OR EQUIPMENT
9	9	130160712	2013-01-13	2013	40	3	1	male	14.8537	1	Caucasian		#NULL!	31	Upper trunk	3	trunk	0	0	0	1	0	71	Other	0	Other	0	0	0	0	0	1	CHEST PX	#NULL!		#NULL!			1	Treated, Examined, Released	1	0	9	Sports	0	#NULL!	#NULL!	1258	Mountain climbing, ACTIVITY, APPAREL OR EQUIPMENT
91	91	130944651	2013-09-01	2013	31	2	1	male	14.8537	1	Caucasian		#NULL!	75	Head	4	head	0	0	1	0	0	62	Internal Injury	2	soft tissue	0	0	1	0	0	0		#NULL!		#NULL!			4	Treated, Admitted, Hospitalized	0	1	9	Sports	0	#NULL!	#NULL!	1258	Mountain climbing, ACTIVITY, APPAREL OR EQUIPMENT
219	218	141014659	2014-05-04	2014	62	3	1	male	14.3089	4	Asian		#NULL!	79	Lower Trunk	3	trunk	0	0	0	1	0	57	Fracture	3	Fracture	1	0	0	0	0	0		#NULL!		#NULL!			1	Treated, Examined, Released	1	0	5	Public	0	#NULL!	#NULL!	1258	Mountain climbing, ACTIVITY, APPAREL OR EQUIPMENT
982	968	191149060	2019-11-16	2019	36	3	1	male	54.9889	1	Caucasian		2	75	Head	4	head	0	0	1	0	0	62	Internal Injury	2	soft tissue	0	0	1	0	0	0		89	Neck	57	Fracture		4	Treated, Admitted, Hospitalized	0	1	9	Sports	0	0	0	1258	Mountain climbing, ACTIVITY, APPAREL OR EQUIPMENT
90	90	130944649	2013-09-01	2013	31	2	1	male	14.8537	1	Caucasian		#NULL!	31	Upper trunk	3	trunk	0	0	0	1	0	62	Internal Injury	2	soft tissue	0	0	1	0	0	0		#NULL!		#NULL!			4	Treated, Admitted, Hospitalized	0	1	9	Sports	0	#NULL!	#NULL!	1258	Mountain climbing, ACTIVITY, APPAREL OR EQUIPMENT
1105	1086	210212187	2021-01-31	2021	35	3	1	male	57.0141	1	Caucasian		2	37	Ankle	2	Leg	1	0	0	0	0	57	Fracture	3	Fracture	1	0	0	0	0	0		79	Lower trunk	57	Fracture		4	Treated, Admitted, Hospitalized	0	1	9	Sports	0	0	0	1258	Mountain climbing, ACTIVITY, APPAREL OR EQUIPMENT
1327	1303	220736477	2022-07-12	2022	33	2	0	female	64.7151	1	Caucasian		2	79	Lower Trunk	3	trunk	0	0	0	1	0	57	Fracture	3	Fracture	1	0	0	0	0	0		#NULL!		#NULL!			4	Treated, Admitted, Hospitalized	0	1	9	Sports	0	0	0	1258	Mountain climbing, ACTIVITY, APPAREL OR EQUIPMENT
763	754	180740149	2018-07-14	2018	24	2	1	male	18.5439	1	Caucasian		#NULL!	31	Upper trunk	3	trunk	0	0	0	1	0	57	Fracture	3	Fracture	1	0	0	0	0	0		#NULL!		#NULL!			1	Treated, Examined, Released	1	0	9	Sports	0	#NULL!	#NULL!	1258	Mountain climbing, ACTIVITY, APPAREL OR EQUIPMENT
70	70	130832064	2013-07-19	2013	31	2	1	male	14.8537	1	Caucasian		#NULL!	75	Head	4	head	0	0	1	0	0	52	Concussion	1	Concussion	0	0	0	0	1	0		#NULL!		#NULL!			1	Treated, Examined, Released	1	0	9	Sports	0	#NULL!	#NULL!	1258	Mountain climbing, ACTIVITY, APPAREL OR EQUIPMENT
372	369	151217272	2015-11-28	2015	37	3	1	male	85.7374	1	Caucasian		#NULL!	89	Neck	4	head	0	0	1	0	0	64	Strain, Sprain	4	Strain, Sprain	0	1	0	0	0	0		#NULL!		#NULL!			1	Treated, Examined, Released	1	0	9	Sports	0	#NULL!	#NULL!	1258	Mountain climbing, ACTIVITY, APPAREL OR EQUIPMENT
1071	1053	200923027	2020-09-05	2020	32	2	1	male	76.0369	1	Caucasian		2	79	Lower Trunk	3	trunk	0	0	0	1	0	57	Fracture	3	Fracture	1	0	0	0	0	0		83	Foot	71	Other	PAIN	1	Treated, Examined, Released	1	0	9	Sports	0	0	0	1258	Mountain climbing, ACTIVITY, APPAREL OR EQUIPMENT
176	176	140657587	2014-06-08	2014	32	2	1	male	14.3089	1	Caucasian		#NULL!	31	Upper trunk	3	trunk	0	0	0	1	0	62	Internal Injury	2	soft tissue	0	0	1	0	0	0		#NULL!		#NULL!			4	Treated, Admitted, Hospitalized	0	1	9	Sports	0	#NULL!	#NULL!	1258	Mountain climbing, ACTIVITY, APPAREL OR EQUIPMENT
334	332	150839430	2015-08-07	2015	19	2	1	male	37.6645	5	NatHawaiian_PacIslander		#NULL!	36	Lower leg	2	Leg	1	0	0	0	0	57	Fracture	3	Fracture	1	0	0	0	0	0		#NULL!		#NULL!			4	Treated, Admitted, Hospitalized	0	1	9	Sports	0	#NULL!	#NULL!	1258	Mountain climbing, ACTIVITY, APPAREL OR EQUIPMENT
620	613	170913086	2017-08-21	2017	38	3	0	female	16.1828	1	Caucasian		#NULL!	79	Lower Trunk	3	trunk	0	0	0	1	0	57	Fracture	3	Fracture	1	0	0	0	0	0		#NULL!		#NULL!			4	Treated, Admitted, Hospitalized	0	1	9	Sports	0	#NULL!	#NULL!	1258	Mountain climbing, ACTIVITY, APPAREL OR EQUIPMENT
668	660	171160224	2017-10-12	2017	16	1	1	male	67.2099	1	Caucasian		#NULL!	75	Head	4	head	0	0	1	0	0	57	Fracture	3	Fracture	1	0	0	0	0	0		#NULL!		#NULL!			4	Treated, Admitted, Hospitalized	0	1	9	Sports	0	#NULL!	#NULL!	1258	Mountain climbing, ACTIVITY, APPAREL OR EQUIPMENT
1152	1131	210613879	2021-05-24	2021	28	2	1	male	73.542	1	Caucasian		2	89	Neck	4	head	0	0	1	0	0	64	Strain, Sprain	4	Strain, Sprain	0	1	0	0	0	0		79	Lower trunk	64	Strain, Sprain		1	Treated, Examined, Released	1	0	9	Sports	0	0	0	1258	Mountain climbing, ACTIVITY, APPAREL OR EQUIPMENT
56	56	130721783	2013-07-07	2013	30	2	1	male	38.8395	0	non-specified		#NULL!	75	Head	4	head	0	0	1	0	0	62	Internal Injury	2	soft tissue	0	0	1	0	0	0		#NULL!		#NULL!			2	Treated and Transferred	0	0	9	Sports	0	#NULL!	#NULL!	1258	Mountain climbing, ACTIVITY, APPAREL OR EQUIPMENT
294	293	150560478	2015-05-25	2015	32	2	1	male	74.8813	1	Caucasian		#NULL!	31	Upper trunk	3	trunk	0	0	0	1	0	57	Fracture	3	Fracture	1	0	0	0	0	0		#NULL!		#NULL!			4	Treated, Admitted, Hospitalized	0	1	9	Sports	0	#NULL!	#NULL!	1258	Mountain climbing, ACTIVITY, APPAREL OR EQUIPMENT
434	430	160643570	2016-06-17	2016	29	2	1	male	14.6504	0	non-specified		#NULL!	82	Hand	1	arm	0	1	0	0	0	53	Contusions	2	soft tissue	0	0	1	0	0	0		#NULL!		#NULL!			1	Treated, Examined, Released	1	0	9	Sports	0	#NULL!	#NULL!	1258	Mountain climbing, ACTIVITY, APPAREL OR EQUIPMENT
639	632	171007189	2017-10-01	2017	25	2	1	male	16.9919	0	non-specified		#NULL!	81	Upper leg	2	Leg	1	0	0	0	0	57	Fracture	3	Fracture	1	0	0	0	0	0		#NULL!		#NULL!			4	Treated, Admitted, Hospitalized	0	1	9	Sports	0	#NULL!	#NULL!	1258	Mountain climbing, ACTIVITY, APPAREL OR EQUIPMENT
686	678	180220723	2018-01-18	2018	30	2	1	male	17.5136	1	Caucasian		#NULL!	89	Neck	4	head	0	0	1	0	0	57	Fracture	3	Fracture	1	0	0	0	0	0		#NULL!		#NULL!			1	Treated, Examined, Released	1	0	9	Sports	0	#NULL!	#NULL!	1258	Mountain climbing, ACTIVITY, APPAREL OR EQUIPMENT
1110	1091	210301785	2021-02-21	2021	52	3	1	male	16.216	1	Caucasian		2	31	Upper trunk	3	trunk	0	0	0	1	0	57	Fracture	3	Fracture	1	0	0	0	0	0		79	Lower trunk	57	Fracture		4	Treated, Admitted, Hospitalized	0	1	9	Sports	0	0	0	1258	Mountain climbing, ACTIVITY, APPAREL OR EQUIPMENT
1221	1197	211052309	2021-10-20	2021	24	2	1	male	73.542	1	Caucasian		2	31	Upper trunk	3	trunk	0	0	0	1	0	71	Other	0	Other	0	0	0	0	0	1	PAIN	#NULL!		#NULL!			4	Treated, Admitted, Hospitalized	0	1	5	Public	0	0	0	1258	Mountain climbing, ACTIVITY, APPAREL OR EQUIPMENT
1284	1260	220421372	2022-03-28	2022	21	2	1	male	17.2223	1	Caucasian		2	89	Neck	4	head	0	0	1	0	0	57	Fracture	3	Fracture	1	0	0	0	0	0		81	Upper leg	53	Contusion, Abrasion		4	Treated, Admitted, Hospitalized	0	1	9	Sports	0	0	0	1258	Mountain climbing, ACTIVITY, APPAREL OR EQUIPMENT
1333	1309	220748066	2022-07-17	2022	20	2	1	male	77.9827	0	non-specified		0	31	Upper trunk	3	trunk	0	0	0	1	0	53	Contusions	2	soft tissue	0	0	1	0	0	0		#NULL!		#NULL!			1	Treated, Examined, Released	1	0	9	Sports	0	0	0	1258	Mountain climbing, ACTIVITY, APPAREL OR EQUIPMENT
770	761	180757148	2018-07-26	2018	53	3	1	male	18.5439	1	Caucasian		#NULL!	75	Head	4	head	0	0	1	0	0	62	Internal Injury	2	soft tissue	0	0	1	0	0	0		#NULL!		#NULL!			4	Treated, Admitted, Hospitalized	0	1	9	Sports	0	#NULL!	#NULL!	1258	Mountain climbing, ACTIVITY, APPAREL OR EQUIPMENT
422	418	160550794	2016-05-03	2016	30	2	1	male	63.7429	1	Caucasian		#NULL!	38	Pubic region	3	trunk	0	0	0	1	0	53	Contusions	2	soft tissue	0	0	1	0	0	0		#NULL!		#NULL!			1	Treated, Examined, Released	1	0	9	Sports	0	#NULL!	#NULL!	1258	Mountain climbing, ACTIVITY, APPAREL OR EQUIPMENT
449	443	160744298	2016-07-03	2016	41	3	1	male	14.6504	4	Asian		#NULL!	80	Upper arm	1	arm	0	1	0	0	0	57	Fracture	3	Fracture	1	0	0	0	0	0		#NULL!		#NULL!			4	Treated, Admitted, Hospitalized	0	1	9	Sports	0	#NULL!	#NULL!	1258	Mountain climbing, ACTIVITY, APPAREL OR EQUIPMENT
1009	994	200150993	2020-01-24	2020	30	2	1	male	15.9992	1	Caucasian		2	36	Lower leg	2	Leg	1	0	0	0	0	57	Fracture	3	Fracture	1	0	0	0	0	0		79	Lower trunk	57	Fracture		4	Treated, Admitted, Hospitalized	0	1	9	Sports	0	0	0	1258	Mountain climbing, ACTIVITY, APPAREL OR EQUIPMENT
75	75	130846577	2013-08-18	2013	23	2	1	male	38.8395	0	non-specified		#NULL!	79	Lower Trunk	3	trunk	0	0	0	1	0	57	Fracture	3	Fracture	1	0	0	0	0	0		#NULL!		#NULL!			2	Treated and Transferred	0	0	9	Sports	0	#NULL!	#NULL!	1258	Mountain climbing, ACTIVITY, APPAREL OR EQUIPMENT
124	124	140147142	2014-01-14	2014	21	2	1	male	14.3089	0	non-specified		#NULL!	36	Lower leg	2	Leg	1	0	0	0	0	57	Fracture	3	Fracture	1	0	0	0	0	0		#NULL!		#NULL!			4	Treated, Admitted, Hospitalized	0	1	9	Sports	0	#NULL!	#NULL!	1258	Mountain climbing, ACTIVITY, APPAREL OR EQUIPMENT
156	156	140514136	2014-05-01	2014	28	2	0	female	74.3851	1	Caucasian		#NULL!	37	Ankle	2	Leg	1	0	0	0	0	57	Fracture	3	Fracture	1	0	0	0	0	0		#NULL!		#NULL!			4	Treated, Admitted, Hospitalized	0	1	9	Sports	0	#NULL!	#NULL!	1258	Mountain climbing, ACTIVITY, APPAREL OR EQUIPMENT
172	172	140649077	2014-06-18	2014	28	2	0	female	82.3076	1	Caucasian		#NULL!	75	Head	4	head	0	0	1	0	0	52	Concussion	1	Concussion	0	0	0	0	1	0		#NULL!		#NULL!			1	Treated, Examined, Released	1	0	9	Sports	0	#NULL!	#NULL!	1258	Mountain climbing, ACTIVITY, APPAREL OR EQUIPMENT
250	249	141249238	2014-12-03	2014	31	2	1	male	15.6716	1	Caucasian		#NULL!	31	Upper trunk	3	trunk	0	0	0	1	0	61	Nerve Damage	2	soft tissue	0	0	1	0	0	0		#NULL!		#NULL!			4	Treated, Admitted, Hospitalized	0	1	9	Sports	0	#NULL!	#NULL!	1258	Mountain climbing, ACTIVITY, APPAREL OR EQUIPMENT
324	322	150752212	2015-07-12	2015	24	2	1	male	15.7762	1	Caucasian		#NULL!	81	Upper leg	2	Leg	1	0	0	0	0	57	Fracture	3	Fracture	1	0	0	0	0	0		#NULL!		#NULL!			4	Treated, Admitted, Hospitalized	0	1	9	Sports	0	#NULL!	#NULL!	1258	Mountain climbing, ACTIVITY, APPAREL OR EQUIPMENT
506	500	161061723	2016-10-24	2016	23	2	1	male	85.2143	1	Caucasian		#NULL!	83	Foot	2	Leg	1	0	0	0	0	57	Fracture	3	Fracture	1	0	0	0	0	0		#NULL!		#NULL!			1	Treated, Examined, Released	1	0	9	Sports	0	#NULL!	#NULL!	1258	Mountain climbing, ACTIVITY, APPAREL OR EQUIPMENT
551	544	170364577	2017-03-08	2017	18	2	1	male	16.1828	3	Other	HISPANIC	#NULL!	36	Lower leg	2	Leg	1	0	0	0	0	57	Fracture	3	Fracture	1	0	0	0	0	0		#NULL!		#NULL!			4	Treated, Admitted, Hospitalized	0	1	5	Public	0	#NULL!	#NULL!	1258	Mountain climbing, ACTIVITY, APPAREL OR EQUIPMENT
583	576	170663891	2017-06-10	2017	29	2	1	male	15.4472	1	Caucasian		#NULL!	37	Ankle	2	Leg	1	0	0	0	0	64	Strain, Sprain	4	Strain, Sprain	0	1	0	0	0	0		#NULL!		#NULL!			1	Treated, Examined, Released	1	0	9	Sports	0	#NULL!	#NULL!	1258	Mountain climbing, ACTIVITY, APPAREL OR EQUIPMENT
645	638	171028205	2017-10-08	2017	30	2	1	male	75.5651	1	Caucasian		#NULL!	83	Foot	2	Leg	1	0	0	0	0	57	Fracture	3	Fracture	1	0	0	0	0	0		#NULL!		#NULL!			1	Treated, Examined, Released	1	0	9	Sports	0	#NULL!	#NULL!	1258	Mountain climbing, ACTIVITY, APPAREL OR EQUIPMENT
798	788	180936549	2018-07-17	2018	29	2	1	male	18.5439	0	non-specified		#NULL!	32	Elbow	1	arm	0	1	0	0	0	59	Laceration	2	soft tissue	0	0	1	0	0	0		#NULL!		#NULL!			1	Treated, Examined, Released	1	0	9	Sports	0	#NULL!	#NULL!	1258	Mountain climbing, ACTIVITY, APPAREL OR EQUIPMENT
836	826	190335512	2018-11-23	2018	67	3	1	male	55.4188	1	Caucasian		#NULL!	75	Head	4	head	0	0	1	0	0	62	Internal Injury	2	soft tissue	0	0	1	0	0	0		#NULL!		#NULL!			4	Treated, Admitted, Hospitalized	0	1	9	Sports	0	#NULL!	#NULL!	1258	Mountain climbing, ACTIVITY, APPAREL OR EQUIPMENT
876	866	190539544	2019-04-12	2019	30	2	1	male	54.9889	1	Caucasian		2	75	Head	4	head	0	0	1	0	0	62	Internal Injury	2	soft tissue	0	0	1	0	0	0		37	Ankle	57	Fracture		4	Treated, Admitted, Hospitalized	0	1	9	Sports	0	0	0	1258	Mountain climbing, ACTIVITY, APPAREL OR EQUIPMENT
1269	1245	220226295	2022-02-09	2022	28	2	1	male	17.2223	1	Caucasian		2	83	Foot	2	Leg	1	0	0	0	0	57	Fracture	3	Fracture	1	0	0	0	0	0		#NULL!		#NULL!			4	Treated, Admitted, Hospitalized	0	1	9	Sports	0	0	0	1258	Mountain climbing, ACTIVITY, APPAREL OR EQUIPMENT
245	244	141205926	2014-11-28	2014	45	3	0	female	15.6716	1	Caucasian		#NULL!	79	Lower Trunk	3	trunk	0	0	0	1	0	57	Fracture	3	Fracture	1	0	0	0	0	0		#NULL!		#NULL!			1	Treated, Examined, Released	1	0	9	Sports	0	#NULL!	#NULL!	1807	FLOORS OR FLOORING
101	101	131028183	2013-09-14	2013	42	3	1	male	14.8537	1	Caucasian		#NULL!	75	Head	4	head	0	0	1	0	0	62	Internal Injury	2	soft tissue	0	0	1	0	0	0		#NULL!		#NULL!			1	Treated, Examined, Released	1	0	9	Sports	0	#NULL!	#NULL!	1258	Mountain climbing, ACTIVITY, APPAREL OR EQUIPMENT
728	720	180525837	2018-05-05	2018	32	2	1	male	55.4188	1	Caucasian		#NULL!	79	Lower Trunk	3	trunk	0	0	0	1	0	57	Fracture	3	Fracture	1	0	0	0	0	0		#NULL!		#NULL!			4	Treated, Admitted, Hospitalized	0	1	9	Sports	0	#NULL!	#NULL!	1258	Mountain climbing, ACTIVITY, APPAREL OR EQUIPMENT
772	763	180818372	2018-08-07	2018	28	2	1	male	55.4188	1	Caucasian		#NULL!	75	Head	4	head	0	0	1	0	0	62	Internal Injury	2	soft tissue	0	0	1	0	0	0		#NULL!		#NULL!			4	Treated, Admitted, Hospitalized	0	1	9	Sports	0	#NULL!	#NULL!	1258	Mountain climbing, ACTIVITY, APPAREL OR EQUIPMENT
1178	1157	210746101	2021-07-15	2021	25	2	0	female	57.0141	1	Caucasian		2	76	Face	4	head	0	0	1	0	0	57	Fracture	3	Fracture	1	0	0	0	0	0		88	Mouth	60	Dental injury		1	Treated, Examined, Released	1	0	9	Sports	0	0	0	1258	Mountain climbing, ACTIVITY, APPAREL OR EQUIPMENT
1220	1196	211028918	2021-10-03	2021	32	2	1	male	17.0695	1	Caucasian		2	37	Ankle	2	Leg	1	0	0	0	0	57	Fracture	3	Fracture	1	0	0	0	0	0		#NULL!		#NULL!			4	Treated, Admitted, Hospitalized	0	1	9	Sports	0	0	0	1258	Mountain climbing, ACTIVITY, APPAREL OR EQUIPMENT
162	162	140551090	2014-05-25	2014	26	2	1	male	74.3851	1	Caucasian		#NULL!	89	Neck	4	head	0	0	1	0	0	64	Strain, Sprain	4	Strain, Sprain	0	1	0	0	0	0		#NULL!		#NULL!			1	Treated, Examined, Released	1	0	9	Sports	0	#NULL!	#NULL!	1258	Mountain climbing, ACTIVITY, APPAREL OR EQUIPMENT
210	209	140944928	2014-09-07	2014	46	3	0	female	37.4149	4	Asian		#NULL!	36	Lower leg	2	Leg	1	0	0	0	0	59	Laceration	2	soft tissue	0	0	1	0	0	0		#NULL!		#NULL!			1	Treated, Examined, Released	1	0	9	Sports	0	#NULL!	#NULL!	1258	Mountain climbing, ACTIVITY, APPAREL OR EQUIPMENT
596	589	170761675	2017-07-27	2017	20	2	1	male	16.1828	1	Caucasian		#NULL!	34	Wrist	1	arm	0	1	0	0	0	57	Fracture	3	Fracture	1	0	0	0	0	0		#NULL!		#NULL!			1	Treated, Examined, Released	1	0	0	Unknown	0	#NULL!	#NULL!	1258	Mountain climbing, ACTIVITY, APPAREL OR EQUIPMENT
606	599	170832029	2017-07-14	2017	26	2	1	male	16.1828	1	Caucasian		#NULL!	81	Upper leg	2	Leg	1	0	0	0	0	57	Fracture	3	Fracture	1	0	0	0	0	0		#NULL!		#NULL!			4	Treated, Admitted, Hospitalized	0	1	9	Sports	0	#NULL!	#NULL!	1258	Mountain climbing, ACTIVITY, APPAREL OR EQUIPMENT
866	856	190458779	2019-04-23	2019	32	2	1	male	78.9475	1	Caucasian		2	37	Ankle	2	Leg	1	0	0	0	0	64	Strain, Sprain	4	Strain, Sprain	0	1	0	0	0	0		#NULL!		#NULL!			1	Treated, Examined, Released	1	0	9	Sports	0	0	0	1258	Mountain climbing, ACTIVITY, APPAREL OR EQUIPMENT
966	952	191054814	2019-09-16	2019	64	3	1	male	18.4	1	Caucasian		2	32	Elbow	1	arm	0	1	0	0	0	57	Fracture	3	Fracture	1	0	0	0	0	0		32	Elbow	55	Dislocation		4	Treated, Admitted, Hospitalized	0	1	9	Sports	0	0	0	1258	Mountain climbing, ACTIVITY, APPAREL OR EQUIPMENT
1172	1151	210726460	2021-03-29	2021	26	2	1	male	17.0695	1	Caucasian		2	31	Upper trunk	3	trunk	0	0	0	1	0	71	Other	0	Other	0	0	0	0	0	1	INJURY OF BACK	79	Lower trunk	71	Other	INJURY OF JOINT OF LEFT SIDE OF PELVIS	4	Treated, Admitted, Hospitalized	0	1	4	Street	0	0	0	1258	Mountain climbing, ACTIVITY, APPAREL OR EQUIPMENT
1347	1323	220825120	2022-08-07	2022	26	2	0	female	77.9827	0	non-specified		2	75	Head	4	head	0	0	1	0	0	53	Contusions	2	soft tissue	0	0	1	0	0	0		75	Head	59	Laceration		1	Treated, Examined, Released	1	0	9	Sports	0	0	0	1258	Mountain climbing, ACTIVITY, APPAREL OR EQUIPMENT
69	69	130832063	2013-07-19	2013	62	3	1	male	14.8537	1	Caucasian		#NULL!	31	Upper trunk	3	trunk	0	0	0	1	0	57	Fracture	3	Fracture	1	0	0	0	0	0		#NULL!		#NULL!			1	Treated, Examined, Released	1	0	9	Sports	0	#NULL!	#NULL!	1258	Mountain climbing, ACTIVITY, APPAREL OR EQUIPMENT
133	133	140237768	2014-02-16	2014	23	2	1	male	14.3089	0	non-specified		#NULL!	31	Upper trunk	3	trunk	0	0	0	1	0	57	Fracture	3	Fracture	1	0	0	0	0	0		#NULL!		#NULL!			4	Treated, Admitted, Hospitalized	0	1	5	Public	0	#NULL!	#NULL!	1258	Mountain climbing, ACTIVITY, APPAREL OR EQUIPMENT
915	902	190802993	2019-07-31	2019	21	2	1	male	84.0408	1	Caucasian		2	75	Head	4	head	0	0	1	0	0	57	Fracture	3	Fracture	1	0	0	0	0	0		75	Head	62	Internal injury		8	Fatality, DOA or died in ER	0	0	9	Sports	0	0	0	1258	Mountain climbing, ACTIVITY, APPAREL OR EQUIPMENT
58	58	130723590	2013-06-25	2013	28	2	1	male	88.4147	0	non-specified		#NULL!	75	Head	4	head	0	0	1	0	0	62	Internal Injury	2	soft tissue	0	0	1	0	0	0		#NULL!		#NULL!			1	Treated, Examined, Released	1	0	9	Sports	0	#NULL!	#NULL!	1258	Mountain climbing, ACTIVITY, APPAREL OR EQUIPMENT
110	110	131210021	2013-12-03	2013	22	2	1	male	77.2173	1	Caucasian		#NULL!	36	Lower leg	2	Leg	1	0	0	0	0	57	Fracture	3	Fracture	1	0	0	0	0	0		#NULL!		#NULL!			4	Treated, Admitted, Hospitalized	0	1	9	Sports	0	#NULL!	#NULL!	1258	Mountain climbing, ACTIVITY, APPAREL OR EQUIPMENT
154	154	140512241	2014-05-03	2014	33	2	1	male	80.0213	1	Caucasian		#NULL!	33	Lower arm	1	arm	0	1	0	0	0	57	Fracture	3	Fracture	1	0	0	0	0	0		#NULL!		#NULL!			1	Treated, Examined, Released	1	0	9	Sports	0	#NULL!	#NULL!	1258	Mountain climbing, ACTIVITY, APPAREL OR EQUIPMENT
166	166	140611589	2014-05-31	2014	59	3	1	male	80.0213	4	Asian		#NULL!	89	Neck	4	head	0	0	1	0	0	57	Fracture	3	Fracture	1	0	0	0	0	0		#NULL!		#NULL!			2	Treated and Transferred	0	0	9	Sports	0	#NULL!	#NULL!	1258	Mountain climbing, ACTIVITY, APPAREL OR EQUIPMENT
214	213	141000818	2014-09-26	2014	31	2	1	male	82.3076	1	Caucasian		#NULL!	37	Ankle	2	Leg	1	0	0	0	0	64	Strain, Sprain	4	Strain, Sprain	0	1	0	0	0	0		#NULL!		#NULL!			1	Treated, Examined, Released	1	0	9	Sports	0	#NULL!	#NULL!	1258	Mountain climbing, ACTIVITY, APPAREL OR EQUIPMENT
236	235	141110568	2014-10-30	2014	22	2	0	female	82.3076	1	Caucasian		#NULL!	82	Hand	1	arm	0	1	0	0	0	57	Fracture	3	Fracture	1	0	0	0	0	0		#NULL!		#NULL!			1	Treated, Examined, Released	1	0	9	Sports	0	#NULL!	#NULL!	1258	Mountain climbing, ACTIVITY, APPAREL OR EQUIPMENT
283	282	150512280	2015-05-02	2015	18	2	0	female	15.0591	0	non-specified		#NULL!	37	Ankle	2	Leg	1	0	0	0	0	64	Strain, Sprain	4	Strain, Sprain	0	1	0	0	0	0		#NULL!		#NULL!			1	Treated, Examined, Released	1	0	9	Sports	0	#NULL!	#NULL!	1258	Mountain climbing, ACTIVITY, APPAREL OR EQUIPMENT
288	287	150544253	2015-05-16	2015	27	2	1	male	80.8381	1	Caucasian		#NULL!	79	Lower Trunk	3	trunk	0	0	0	1	0	58	Hematoma	2	soft tissue	0	0	1	0	0	0		#NULL!		#NULL!			2	Treated and Transferred	0	0	9	Sports	0	#NULL!	#NULL!	1258	Mountain climbing, ACTIVITY, APPAREL OR EQUIPMENT
299	298	150630896	2015-06-04	2015	27	2	1	male	15.7762	2	African_American		#NULL!	83	Foot	2	Leg	1	0	0	0	0	57	Fracture	3	Fracture	1	0	0	0	0	0		#NULL!		#NULL!			1	Treated, Examined, Released	1	0	9	Sports	0	#NULL!	#NULL!	1258	Mountain climbing, ACTIVITY, APPAREL OR EQUIPMENT
350	348	151015171	2015-10-04	2015	27	2	1	male	16.565	0	non-specified		#NULL!	37	Ankle	2	Leg	1	0	0	0	0	57	Fracture	3	Fracture	1	0	0	0	0	0		#NULL!		#NULL!			4	Treated, Admitted, Hospitalized	0	1	9	Sports	0	#NULL!	#NULL!	1258	Mountain climbing, ACTIVITY, APPAREL OR EQUIPMENT
368	365	151140159	2015-11-11	2015	18	2	1	male	74.8813	1	Caucasian		#NULL!	37	Ankle	2	Leg	1	0	0	0	0	57	Fracture	3	Fracture	1	0	0	0	0	0		#NULL!		#NULL!			4	Treated, Admitted, Hospitalized	0	1	9	Sports	0	#NULL!	#NULL!	1258	Mountain climbing, ACTIVITY, APPAREL OR EQUIPMENT
451	445	160747601	2016-07-17	2016	18	2	1	male	32.062	1	Caucasian		#NULL!	82	Hand	1	arm	0	1	0	0	0	59	Laceration	2	soft tissue	0	0	1	0	0	0		#NULL!		#NULL!			1	Treated, Examined, Released	1	0	9	Sports	0	#NULL!	#NULL!	1258	Mountain climbing, ACTIVITY, APPAREL OR EQUIPMENT
518	512	161161860	2016-11-27	2016	28	2	1	male	63.7429	1	Caucasian		#NULL!	37	Ankle	2	Leg	1	0	0	0	0	57	Fracture	3	Fracture	1	0	0	0	0	0		#NULL!		#NULL!			5	Held for observation	0	0	9	Sports	0	#NULL!	#NULL!	1258	Mountain climbing, ACTIVITY, APPAREL OR EQUIPMENT
554	547	170411826	2017-03-03	2017	28	2	1	male	77.6641	1	Caucasian		#NULL!	37	Ankle	2	Leg	1	0	0	0	0	64	Strain, Sprain	4	Strain, Sprain	0	1	0	0	0	0		#NULL!		#NULL!			1	Treated, Examined, Released	1	0	9	Sports	0	#NULL!	#NULL!	1258	Mountain climbing, ACTIVITY, APPAREL OR EQUIPMENT
556	549	170422011	2017-04-09	2017	20	2	0	female	15.4472	0	non-specified		#NULL!	79	Lower Trunk	3	trunk	0	0	0	1	0	57	Fracture	3	Fracture	1	0	0	0	0	0		#NULL!		#NULL!			4	Treated, Admitted, Hospitalized	0	1	9	Sports	0	#NULL!	#NULL!	1258	Mountain climbing, ACTIVITY, APPAREL OR EQUIPMENT
574	567	170623688	2017-05-13	2017	48	3	1	male	67.2099	1	Caucasian		#NULL!	79	Lower Trunk	3	trunk	0	0	0	1	0	57	Fracture	3	Fracture	1	0	0	0	0	0		#NULL!		#NULL!			4	Treated, Admitted, Hospitalized	0	1	9	Sports	0	#NULL!	#NULL!	1258	Mountain climbing, ACTIVITY, APPAREL OR EQUIPMENT
638	631	170967836	2017-09-27	2017	59	3	1	male	16.1828	0	non-specified		#NULL!	37	Ankle	2	Leg	1	0	0	0	0	57	Fracture	3	Fracture	1	0	0	0	0	0		#NULL!		#NULL!			4	Treated, Admitted, Hospitalized	0	1	9	Sports	0	#NULL!	#NULL!	1258	Mountain climbing, ACTIVITY, APPAREL OR EQUIPMENT
650	643	171041580	2017-10-11	2017	39	3	1	male	16.9919	1	Caucasian		#NULL!	36	Lower leg	2	Leg	1	0	0	0	0	57	Fracture	3	Fracture	1	0	0	0	0	0		#NULL!		#NULL!			4	Treated, Admitted, Hospitalized	0	1	9	Sports	0	#NULL!	#NULL!	1258	Mountain climbing, ACTIVITY, APPAREL OR EQUIPMENT
654	647	171064769	2017-10-25	2017	30	2	0	female	75.5651	1	Caucasian		#NULL!	37	Ankle	2	Leg	1	0	0	0	0	64	Strain, Sprain	4	Strain, Sprain	0	1	0	0	0	0		#NULL!		#NULL!			1	Treated, Examined, Released	1	0	9	Sports	0	#NULL!	#NULL!	1258	Mountain climbing, ACTIVITY, APPAREL OR EQUIPMENT
682	674	180155329	2018-01-25	2018	18	2	0	female	17.5136	0	non-specified		#NULL!	79	Lower Trunk	3	trunk	0	0	0	1	0	71	Other	0	Other	0	0	0	0	0	1	PAIN	#NULL!		#NULL!			1	Treated, Examined, Released	1	0	9	Sports	0	#NULL!	#NULL!	1258	Mountain climbing, ACTIVITY, APPAREL OR EQUIPMENT
738	729	180615930	2018-06-06	2018	25	2	1	male	17.5136	0	non-specified		#NULL!	79	Lower Trunk	3	trunk	0	0	0	1	0	53	Contusions	2	soft tissue	0	0	1	0	0	0		#NULL!		#NULL!			1	Treated, Examined, Released	1	0	9	Sports	0	#NULL!	#NULL!	1258	Mountain climbing, ACTIVITY, APPAREL OR EQUIPMENT
761	752	180729830	2018-07-14	2018	51	3	1	male	55.4188	1	Caucasian		#NULL!	37	Ankle	2	Leg	1	0	0	0	0	57	Fracture	3	Fracture	1	0	0	0	0	0		#NULL!		#NULL!			2	Treated and Transferred	0	0	9	Sports	0	#NULL!	#NULL!	1258	Mountain climbing, ACTIVITY, APPAREL OR EQUIPMENT
785	776	180913581	2018-09-05	2018	20	2	1	male	18.5439	0	non-specified		#NULL!	32	Elbow	1	arm	0	1	0	0	0	71	Other	0	Other	0	0	0	0	0	1	CELLULITIS	#NULL!		#NULL!			1	Treated, Examined, Released	1	0	9	Sports	0	#NULL!	#NULL!	1258	Mountain climbing, ACTIVITY, APPAREL OR EQUIPMENT
852	842	190312724	2019-03-01	2019	13	1	0	female	4.8283	2	African_American		2	81	Upper leg	2	Leg	1	0	0	0	0	57	Fracture	3	Fracture	1	0	0	0	0	0		#NULL!		#NULL!			4	Treated, Admitted, Hospitalized	0	1	9	Sports	0	0	0	1258	Mountain climbing, ACTIVITY, APPAREL OR EQUIPMENT
857	847	190345196	2019-03-18	2019	29	2	1	male	15.64	0	non-specified		2	83	Foot	2	Leg	1	0	0	0	0	57	Fracture	3	Fracture	1	0	0	0	0	0		83	Foot	53	Contusion, Abrasion		1	Treated, Examined, Released	1	0	5	Public	0	0	0	1258	Mountain climbing, ACTIVITY, APPAREL OR EQUIPMENT
964	950	191052453	2019-10-20	2019	30	2	0	female	19.55	1	Caucasian		2	37	Ankle	2	Leg	1	0	0	0	0	64	Strain, Sprain	4	Strain, Sprain	0	1	0	0	0	0		#NULL!		#NULL!			1	Treated, Examined, Released	1	0	9	Sports	0	0	0	1258	Mountain climbing, ACTIVITY, APPAREL OR EQUIPMENT
1059	1041	200827566	2020-08-06	2020	43	3	0	female	16.8413	1	Caucasian		2	76	Face	4	head	0	0	1	0	0	57	Fracture	3	Fracture	1	0	0	0	0	0		#NULL!		#NULL!			1	Treated, Examined, Released	1	0	9	Sports	0	0	0	1258	Mountain climbing, ACTIVITY, APPAREL OR EQUIPMENT
1093	1074	201216897	2020-12-01	2020	24	2	0	female	56.2517	1	Caucasian		1	36	Lower leg	2	Leg	1	0	0	0	0	57	Fracture	3	Fracture	1	0	0	0	0	0		37	Ankle	53	Contusion, Abrasion		4	Treated, Admitted, Hospitalized	0	1	9	Sports	0	0	0	1258	Mountain climbing, ACTIVITY, APPAREL OR EQUIPMENT
1097	1078	201239608	2020-12-19	2020	38	3	1	male	16.8413	1	Caucasian		2	83	Foot	2	Leg	1	0	0	0	0	53	Contusions	2	soft tissue	0	0	1	0	0	0		34	Wrist	64	Strain, Sprain		1	Treated, Examined, Released	1	0	0	Unknown	0	0	0	1258	Mountain climbing, ACTIVITY, APPAREL OR EQUIPMENT
1125	1105	210437123	2021-04-12	2021	66	3	1	male	73.542	1	Caucasian		2	89	Neck	4	head	0	0	1	0	0	57	Fracture	3	Fracture	1	0	0	0	0	0		31	Upper trunk	57	Fracture		2	Treated and Transferred	0	0	9	Sports	0	0	0	1258	Mountain climbing, ACTIVITY, APPAREL OR EQUIPMENT
1167	1146	210703935	2021-06-26	2021	20	2	1	male	16.216	1	Caucasian		2	79	Lower Trunk	3	trunk	0	0	0	1	0	71	Other	0	Other	0	0	0	0	0	1	LOW BACK PAIN	#NULL!		#NULL!			4	Treated, Admitted, Hospitalized	0	1	9	Sports	0	0	0	1258	Mountain climbing, ACTIVITY, APPAREL OR EQUIPMENT
1199	1176	210862790	2021-08-23	2021	27	2	0	female	57.0141	0	non-specified		2	79	Lower Trunk	3	trunk	0	0	0	1	0	57	Fracture	3	Fracture	1	0	0	0	0	0		85	All parts body	71	Other	URINARY RETENTION	2	Treated and Transferred	0	0	0	Unknown	0	0	0	1258	Mountain climbing, ACTIVITY, APPAREL OR EQUIPMENT
1320	1296	220712150	2022-06-25	2022	28	2	0	female	18.1791	4	Asian		2	31	Upper trunk	3	trunk	0	0	0	1	0	57	Fracture	3	Fracture	1	0	0	0	0	0		32	Elbow	57	Fracture		4	Treated, Admitted, Hospitalized	0	1	9	Sports	0	0	0	1258	Mountain climbing, ACTIVITY, APPAREL OR EQUIPMENT
1377	1352	230216949	2022-10-19	2022	23	2	1	male	17.2223	1	Caucasian		2	32	Elbow	1	arm	0	1	0	0	0	55	Dislocation	5	Dislocation	0	0	0	1	0	0		#NULL!		#NULL!			1	Treated, Examined, Released	1	0	9	Sports	0	0	0	1258	Mountain climbing, ACTIVITY, APPAREL OR EQUIPMENT
1289	1265	220431298	2022-04-07	2022	25	2	1	male	80.97	1	Caucasian		2	36	Lower leg	2	Leg	1	0	0	0	0	71	Other	0	Other	0	0	0	0	0	1	PAIN	#NULL!		#NULL!			4	Treated, Admitted, Hospitalized	0	1	5	Public	0	0	0	1258	Mountain climbing, ACTIVITY, APPAREL OR EQUIPMENT
674	666	180150903	2017-11-14	2017	62	3	1	male	67.2099	1	Caucasian		#NULL!	30	Shoulder	1	arm	0	1	0	0	0	71	Other	0	Other	0	0	0	0	0	1	PAIN	#NULL!		#NULL!			1	Treated, Examined, Released	1	0	9	Sports	0	#NULL!	#NULL!	1258	Mountain climbing, ACTIVITY, APPAREL OR EQUIPMENT
748	739	180659605	2018-04-09	2018	30	2	1	male	16.5919	3	Other	HISPANIC	#NULL!	79	Lower Trunk	3	trunk	0	0	0	1	0	57	Fracture	3	Fracture	1	0	0	0	0	0		#NULL!		#NULL!			4	Treated, Admitted, Hospitalized	0	1	9	Sports	0	#NULL!	#NULL!	1258	Mountain climbing, ACTIVITY, APPAREL OR EQUIPMENT
773	764	180829968	2018-01-21	2018	31	2	0	female	62.3461	1	Caucasian	HISPANIC	#NULL!	33	Lower arm	1	arm	0	1	0	0	0	57	Fracture	3	Fracture	1	0	0	0	0	0		#NULL!		#NULL!			1	Treated, Examined, Released	1	0	9	Sports	0	#NULL!	#NULL!	1258	Mountain climbing, ACTIVITY, APPAREL OR EQUIPMENT
13	13	130242360	2013-02-16	2013	24	2	1	male	76.7142	1	Caucasian		#NULL!	34	Wrist	1	arm	0	1	0	0	0	57	Fracture	3	Fracture	1	0	0	0	0	0		#NULL!		#NULL!			1	Treated, Examined, Released	1	0	9	Sports	0	#NULL!	#NULL!	1258	Mountain climbing, ACTIVITY, APPAREL OR EQUIPMENT
31	31	130447365	2013-04-17	2013	23	2	1	male	77.2173	1	Caucasian		#NULL!	36	Lower leg	2	Leg	1	0	0	0	0	57	Fracture	3	Fracture	1	0	0	0	0	0		#NULL!		#NULL!			4	Treated, Admitted, Hospitalized	0	1	9	Sports	0	#NULL!	#NULL!	1258	Mountain climbing, ACTIVITY, APPAREL OR EQUIPMENT
60	60	130736727	2013-03-23	2013	33	2	0	female	14.8537	1	Caucasian		#NULL!	75	Head	4	head	0	0	1	0	0	62	Internal Injury	2	soft tissue	0	0	1	0	0	0		#NULL!		#NULL!			1	Treated, Examined, Released	1	0	9	Sports	0	#NULL!	#NULL!	1258	Mountain climbing, ACTIVITY, APPAREL OR EQUIPMENT
95	95	131006623	2013-09-14	2013	20	2	0	female	14.8537	0	non-specified		#NULL!	32	Elbow	1	arm	0	1	0	0	0	55	Dislocation	5	Dislocation	0	0	0	1	0	0		#NULL!		#NULL!			1	Treated, Examined, Released	1	0	9	Sports	0	#NULL!	#NULL!	1258	Mountain climbing, ACTIVITY, APPAREL OR EQUIPMENT
142	142	140421837	2014-04-07	2014	28	2	1	male	37.4149	0	non-specified		#NULL!	37	Ankle	2	Leg	1	0	0	0	0	57	Fracture	3	Fracture	1	0	0	0	0	0		#NULL!		#NULL!			2	Treated and Transferred	0	0	9	Sports	0	#NULL!	#NULL!	1258	Mountain climbing, ACTIVITY, APPAREL OR EQUIPMENT
160	160	140534257	2014-05-13	2014	24	2	1	male	80.0213	1	Caucasian		#NULL!	37	Ankle	2	Leg	1	0	0	0	0	57	Fracture	3	Fracture	1	0	0	0	0	0		#NULL!		#NULL!			1	Treated, Examined, Released	1	0	9	Sports	0	#NULL!	#NULL!	1258	Mountain climbing, ACTIVITY, APPAREL OR EQUIPMENT
234	233	141108723	2014-11-02	2014	17	1	1	male	15.6716	0	non-specified		#NULL!	75	Head	4	head	0	0	1	0	0	52	Concussion	1	Concussion	0	0	0	0	1	0		#NULL!		#NULL!			1	Treated, Examined, Released	1	0	9	Sports	0	#NULL!	#NULL!	1258	Mountain climbing, ACTIVITY, APPAREL OR EQUIPMENT
261	260	150205058	2015-01-21	2015	30	2	1	male	97.9239	1	Caucasian		#NULL!	79	Lower Trunk	3	trunk	0	0	0	1	0	71	Other	0	Other	0	0	0	0	0	1	PAIN	#NULL!		#NULL!			1	Treated, Examined, Released	1	0	9	Sports	0	#NULL!	#NULL!	1258	Mountain climbing, ACTIVITY, APPAREL OR EQUIPMENT
289	288	150544943	2015-05-18	2015	11	1	1	male	5.6748	1	Caucasian		#NULL!	75	Head	4	head	0	0	1	0	0	52	Concussion	1	Concussion	0	0	0	0	1	0		#NULL!		#NULL!			1	Treated, Examined, Released	1	0	9	Sports	0	#NULL!	#NULL!	1258	Mountain climbing, ACTIVITY, APPAREL OR EQUIPMENT
315	313	150713618	2015-07-03	2015	25	2	1	male	15.7762	0	non-specified		#NULL!	83	Foot	2	Leg	1	0	0	0	0	57	Fracture	3	Fracture	1	0	0	0	0	0		#NULL!		#NULL!			1	Treated, Examined, Released	1	0	9	Sports	0	#NULL!	#NULL!	1258	Mountain climbing, ACTIVITY, APPAREL OR EQUIPMENT
323	321	150752205	2015-07-11	2015	26	2	0	female	15.7762	1	Caucasian		#NULL!	79	Lower Trunk	3	trunk	0	0	0	1	0	57	Fracture	3	Fracture	1	0	0	0	0	0		#NULL!		#NULL!			1	Treated, Examined, Released	1	0	9	Sports	0	#NULL!	#NULL!	1258	Mountain climbing, ACTIVITY, APPAREL OR EQUIPMENT
336	334	150855512	2015-08-01	2015	21	2	0	female	15.7762	1	Caucasian		#NULL!	31	Upper trunk	3	trunk	0	0	0	1	0	57	Fracture	3	Fracture	1	0	0	0	0	0		#NULL!		#NULL!			4	Treated, Admitted, Hospitalized	0	1	9	Sports	0	#NULL!	#NULL!	1258	Mountain climbing, ACTIVITY, APPAREL OR EQUIPMENT
353	350	151032355	2015-10-06	2015	32	2	1	male	16.565	0	non-specified		#NULL!	37	Ankle	2	Leg	1	0	0	0	0	57	Fracture	3	Fracture	1	0	0	0	0	0		#NULL!		#NULL!			1	Treated, Examined, Released	1	0	9	Sports	0	#NULL!	#NULL!	1258	Mountain climbing, ACTIVITY, APPAREL OR EQUIPMENT
364	361	151132172	2015-11-12	2015	26	2	1	male	16.565	0	non-specified		#NULL!	37	Ankle	2	Leg	1	0	0	0	0	71	Other	0	Other	0	0	0	0	0	1	JT PN ANK	#NULL!		#NULL!			1	Treated, Examined, Released	1	0	9	Sports	0	#NULL!	#NULL!	1258	Mountain climbing, ACTIVITY, APPAREL OR EQUIPMENT
454	448	160802895	2016-07-16	2016	34	2	1	male	14.6504	1	Caucasian		#NULL!	83	Foot	2	Leg	1	0	0	0	0	64	Strain, Sprain	4	Strain, Sprain	0	1	0	0	0	0		#NULL!		#NULL!			1	Treated, Examined, Released	1	0	0	Unknown	0	#NULL!	#NULL!	1258	Mountain climbing, ACTIVITY, APPAREL OR EQUIPMENT
477	471	160875640	2016-08-24	2016	23	2	0	female	32.062	1	Caucasian		#NULL!	83	Foot	2	Leg	1	0	0	0	0	53	Contusions	2	soft tissue	0	0	1	0	0	0		#NULL!		#NULL!			1	Treated, Examined, Released	1	0	9	Sports	0	#NULL!	#NULL!	1258	Mountain climbing, ACTIVITY, APPAREL OR EQUIPMENT
479	473	160908547	2016-08-21	2016	26	2	1	male	14.6504	2	African_American		#NULL!	37	Ankle	2	Leg	1	0	0	0	0	57	Fracture	3	Fracture	1	0	0	0	0	0		#NULL!		#NULL!			4	Treated, Admitted, Hospitalized	0	1	9	Sports	0	#NULL!	#NULL!	1258	Mountain climbing, ACTIVITY, APPAREL OR EQUIPMENT
677	669	180319204	2017-10-21	2017	18	2	0	female	16.9919	1	Caucasian		#NULL!	34	Wrist	1	arm	0	1	0	0	0	71	Other	0	Other	0	0	0	0	0	1	PAIN	#NULL!		#NULL!			1	Treated, Examined, Released	1	0	9	Sports	0	#NULL!	#NULL!	1258	Mountain climbing, ACTIVITY, APPAREL OR EQUIPMENT
762	753	180740146	2018-07-14	2018	25	2	1	male	18.5439	1	Caucasian		#NULL!	81	Upper leg	2	Leg	1	0	0	0	0	71	Other	0	Other	0	0	0	0	0	1	THIGH PX	#NULL!		#NULL!			1	Treated, Examined, Released	1	0	9	Sports	0	#NULL!	#NULL!	1258	Mountain climbing, ACTIVITY, APPAREL OR EQUIPMENT
812	802	181033598	2018-09-28	2018	33	2	1	male	18.5439	1	Caucasian		#NULL!	37	Ankle	2	Leg	1	0	0	0	0	64	Strain, Sprain	4	Strain, Sprain	0	1	0	0	0	0		#NULL!		#NULL!			1	Treated, Examined, Released	1	0	9	Sports	0	#NULL!	#NULL!	1258	Mountain climbing, ACTIVITY, APPAREL OR EQUIPMENT
821	811	181120008	2018-11-01	2018	37	3	1	male	18.5439	1	Caucasian		#NULL!	31	Upper trunk	3	trunk	0	0	0	1	0	71	Other	0	Other	0	0	0	0	0	1	COSTOCHONDRITIS	#NULL!		#NULL!			1	Treated, Examined, Released	1	0	9	Sports	0	#NULL!	#NULL!	1258	Mountain climbing, ACTIVITY, APPAREL OR EQUIPMENT
825	815	181138528	2018-11-18	2018	32	2	1	male	18.5439	1	Caucasian		#NULL!	79	Lower Trunk	3	trunk	0	0	0	1	0	57	Fracture	3	Fracture	1	0	0	0	0	0		#NULL!		#NULL!			1	Treated, Examined, Released	1	0	5	Public	0	#NULL!	#NULL!	1258	Mountain climbing, ACTIVITY, APPAREL OR EQUIPMENT
837	827	190124187	2019-01-08	2019	13	1	0	female	5.518	1	Caucasian		2	75	Head	4	head	0	0	1	0	0	52	Concussion	1	Concussion	0	0	0	0	1	0		89	Neck	64	Strain, Sprain		1	Treated, Examined, Released	1	0	9	Sports	0	0	0	1258	Mountain climbing, ACTIVITY, APPAREL OR EQUIPMENT
844	834	190207792	2019-01-26	2019	7	1	0	female	5.518	0	non-specified		0	75	Head	4	head	0	0	1	0	0	62	Internal Injury	2	soft tissue	0	0	1	0	0	0		88	Mouth	60	Dental injury		1	Treated, Examined, Released	1	0	9	Sports	0	0	0	1258	Mountain climbing, ACTIVITY, APPAREL OR EQUIPMENT
856	846	190344249	2019-02-27	2019	36	3	1	male	15.64	1	Caucasian		2	83	Foot	2	Leg	1	0	0	0	0	57	Fracture	3	Fracture	1	0	0	0	0	0		37	Ankle	64	Strain, Sprain		1	Treated, Examined, Released	1	0	9	Sports	0	0	0	1258	Mountain climbing, ACTIVITY, APPAREL OR EQUIPMENT
883	873	190605396	2019-04-28	2019	23	2	1	male	54.9889	1	Caucasian		2	36	Lower leg	2	Leg	1	0	0	0	0	57	Fracture	3	Fracture	1	0	0	0	0	0		#NULL!		#NULL!			4	Treated, Admitted, Hospitalized	0	1	9	Sports	0	0	0	1258	Mountain climbing, ACTIVITY, APPAREL OR EQUIPMENT
925	912	190824538	2019-07-24	2019	13	1	1	male	18.4	4	Asian		2	36	Lower leg	2	Leg	1	0	0	0	0	57	Fracture	3	Fracture	1	0	0	0	0	0		#NULL!		#NULL!			4	Treated, Admitted, Hospitalized	0	1	9	Sports	0	0	0	1258	Mountain climbing, ACTIVITY, APPAREL OR EQUIPMENT
934	921	190846584	2019-08-18	2019	33	2	1	male	18.4	1	Caucasian		2	37	Ankle	2	Leg	1	0	0	0	0	57	Fracture	3	Fracture	1	0	0	0	0	0		#NULL!		#NULL!			4	Treated, Admitted, Hospitalized	0	1	9	Sports	0	0	0	1258	Mountain climbing, ACTIVITY, APPAREL OR EQUIPMENT
1048	1030	200723307	2020-07-04	2020	29	2	1	male	78.4131	1	Caucasian		2	36	Lower leg	2	Leg	1	0	0	0	0	57	Fracture	3	Fracture	1	0	0	0	0	0		35	Knee	53	Contusion, Abrasion		1	Treated, Examined, Released	1	0	9	Sports	0	0	0	1258	Mountain climbing, ACTIVITY, APPAREL OR EQUIPMENT
1065	1047	200901730	2020-08-27	2020	43	3	0	female	56.2517	4	Asian		2	75	Head	4	head	0	0	1	0	0	62	Internal Injury	2	soft tissue	0	0	1	0	0	0		31	Upper trunk	57	Fracture		4	Treated, Admitted, Hospitalized	0	1	9	Sports	0	0	0	1258	Mountain climbing, ACTIVITY, APPAREL OR EQUIPMENT
1077	1059	201008252	2020-09-20	2020	21	2	0	female	56.2517	1	Caucasian		2	37	Ankle	2	Leg	1	0	0	0	0	57	Fracture	3	Fracture	1	0	0	0	0	0		#NULL!		#NULL!			1	Treated, Examined, Released	1	0	9	Sports	0	0	0	1258	Mountain climbing, ACTIVITY, APPAREL OR EQUIPMENT
1177	1156	210742773	2021-06-12	2021	56	3	1	male	16.216	1	Caucasian		2	34	Wrist	1	arm	0	1	0	0	0	57	Fracture	3	Fracture	1	0	0	0	0	0		31	Upper trunk	64	Strain, Sprain		5	Held for observation	0	0	9	Sports	0	0	0	1258	Mountain climbing, ACTIVITY, APPAREL OR EQUIPMENT
1180	1159	210753511	2021-06-17	2021	32	2	1	male	16.216	1	Caucasian		2	37	Ankle	2	Leg	1	0	0	0	0	57	Fracture	3	Fracture	1	0	0	0	0	0		#NULL!		#NULL!			1	Treated, Examined, Released	1	0	0	Unknown	0	0	0	1258	Mountain climbing, ACTIVITY, APPAREL OR EQUIPMENT
1240	1216	211224485	2021-11-05	2021	26	2	0	female	73.542	1	Caucasian		2	37	Ankle	2	Leg	1	0	0	0	0	64	Strain, Sprain	4	Strain, Sprain	0	1	0	0	0	0		#NULL!		#NULL!			1	Treated, Examined, Released	1	0	9	Sports	0	0	0	1258	Mountain climbing, ACTIVITY, APPAREL OR EQUIPMENT
1247	1223	220100721	2021-12-27	2021	44	3	0	female	57.0141	1	Caucasian		2	36	Lower leg	2	Leg	1	0	0	0	0	59	Laceration	2	soft tissue	0	0	1	0	0	0		#NULL!		#NULL!			1	Treated, Examined, Released	1	0	9	Sports	0	0	0	1258	Mountain climbing, ACTIVITY, APPAREL OR EQUIPMENT
1305	1281	220573425	2022-05-25	2022	50	3	1	male	18.1791	1	Caucasian		2	37	Ankle	2	Leg	1	0	0	0	0	57	Fracture	3	Fracture	1	0	0	0	0	0		#NULL!		#NULL!			4	Treated, Admitted, Hospitalized	0	1	9	Sports	0	0	0	1258	Mountain climbing, ACTIVITY, APPAREL OR EQUIPMENT
1390	1365	221231158	2022-11-12	2022	24	2	0	female	19.2485	4	Asian		2	32	Elbow	1	arm	0	1	0	0	0	55	Dislocation	5	Dislocation	0	0	0	1	0	0		#NULL!		#NULL!			1	Treated, Examined, Released	1	0	5	Public	0	0	0	1258	Mountain climbing, ACTIVITY, APPAREL OR EQUIPMENT
164	164	140603583	2014-05-29	2014	20	2	1	male	37.4149	0	non-specified		#NULL!	31	Upper trunk	3	trunk	0	0	0	1	0	71	Other	0	Other	0	0	0	0	0	1	BACK PX	#NULL!		#NULL!			1	Treated, Examined, Released	1	0	9	Sports	0	#NULL!	#NULL!	1258	Mountain climbing, ACTIVITY, APPAREL OR EQUIPMENT
1012	997	200239369	2020-01-03	2020	27	2	0	female	15.9992	4	Asian		2	81	Upper leg	2	Leg	1	0	0	0	0	57	Fracture	3	Fracture	1	0	0	0	0	0		#NULL!		#NULL!			4	Treated, Admitted, Hospitalized	0	1	5	Public	0	0	0	1258	Mountain climbing, ACTIVITY, APPAREL OR EQUIPMENT
512	506	161118415	2016-08-29	2016	25	2	0	female	14.6504	1	Caucasian		#NULL!	31	Upper trunk	3	trunk	0	0	0	1	0	57	Fracture	3	Fracture	1	0	0	0	0	0		#NULL!		#NULL!			4	Treated, Admitted, Hospitalized	0	1	9	Sports	0	#NULL!	#NULL!	1258	Mountain climbing, ACTIVITY, APPAREL OR EQUIPMENT
333	331	150835795	2015-07-26	2015	26	2	1	male	49.2646	1	Caucasian		#NULL!	75	Head	4	head	0	0	1	0	0	59	Laceration	2	soft tissue	0	0	1	0	0	0		#NULL!		#NULL!			1	Treated, Examined, Released	1	0	9	Sports	0	#NULL!	#NULL!	1258	Mountain climbing, ACTIVITY, APPAREL OR EQUIPMENT
535	528	170209182	2017-01-29	2017	26	2	0	female	77.6641	1	Caucasian		#NULL!	33	Lower arm	1	arm	0	1	0	0	0	57	Fracture	3	Fracture	1	0	0	0	0	0		#NULL!		#NULL!			1	Treated, Examined, Released	1	0	9	Sports	0	#NULL!	#NULL!	1258	Mountain climbing, ACTIVITY, APPAREL OR EQUIPMENT
843	833	190151358	2019-01-26	2019	17	1	0	female	5.518	1	Caucasian		2	33	Lower arm	1	arm	0	1	0	0	0	57	Fracture	3	Fracture	1	0	0	0	0	0		#NULL!		#NULL!			4	Treated, Admitted, Hospitalized	0	1	9	Sports	0	0	0	1258	Mountain climbing, ACTIVITY, APPAREL OR EQUIPMENT
929	916	190837671	2019-07-30	2019	23	2	1	male	18.4	1	Caucasian		2	37	Ankle	2	Leg	1	0	0	0	0	64	Strain, Sprain	4	Strain, Sprain	0	1	0	0	0	0		#NULL!		#NULL!			1	Treated, Examined, Released	1	0	9	Sports	0	0	0	1258	Mountain climbing, ACTIVITY, APPAREL OR EQUIPMENT
1193	1171	210839652	2021-06-04	2021	26	2	1	male	16.216	1	Caucasian		2	33	Lower arm	1	arm	0	1	0	0	0	57	Fracture	3	Fracture	1	0	0	0	0	0		#NULL!		#NULL!			1	Treated, Examined, Released	1	0	9	Sports	0	0	0	1258	Mountain climbing, ACTIVITY, APPAREL OR EQUIPMENT
1276	1252	220355625	2022-03-06	2022	35	3	0	female	57.5246	4	Asian		2	37	Ankle	2	Leg	1	0	0	0	0	57	Fracture	3	Fracture	1	0	0	0	0	0		37	Ankle	55	Dislocation		1	Treated, Examined, Released	1	0	9	Sports	0	0	0	1258	Mountain climbing, ACTIVITY, APPAREL OR EQUIPMENT
88	88	130943235	2013-08-24	2013	30	2	1	male	81.0979	1	Caucasian		#NULL!	31	Upper trunk	3	trunk	0	0	0	1	0	53	Contusions	2	soft tissue	0	0	1	0	0	0		#NULL!		#NULL!			1	Treated, Examined, Released	1	0	9	Sports	0	#NULL!	#NULL!	1258	Mountain climbing, ACTIVITY, APPAREL OR EQUIPMENT
248	247	141235167	2014-11-03	2014	11	1	0	female	15.6716	1	Caucasian		#NULL!	36	Lower leg	2	Leg	1	0	0	0	0	57	Fracture	3	Fracture	1	0	0	0	0	0		#NULL!		#NULL!			1	Treated, Examined, Released	1	0	9	Sports	0	#NULL!	#NULL!	1258	Mountain climbing, ACTIVITY, APPAREL OR EQUIPMENT
835	825	190153817	2018-10-28	2018	5	1	1	male	4.9383	1	Caucasian		#NULL!	75	Head	4	head	0	0	1	0	0	58	Hematoma	2	soft tissue	0	0	1	0	0	0		#NULL!		#NULL!			1	Treated, Examined, Released	1	0	9	Sports	0	#NULL!	#NULL!	1258	Mountain climbing, ACTIVITY, APPAREL OR EQUIPMENT
933	920	190845134	2019-08-19	2019	13	1	0	female	18.4	0	non-specified		0	32	Elbow	1	arm	0	1	0	0	0	71	Other	0	Other	0	0	0	0	0	1	PAIN	#NULL!		#NULL!			1	Treated, Examined, Released	1	0	9	Sports	0	0	0	1258	Mountain climbing, ACTIVITY, APPAREL OR EQUIPMENT
943	930	190913879	2019-09-01	2019	9	1	1	male	4.8283	1	Caucasian		2	83	Foot	2	Leg	1	0	0	0	0	53	Contusions	2	soft tissue	0	0	1	0	0	0		#NULL!		#NULL!			1	Treated, Examined, Released	1	0	9	Sports	0	0	0	1258	Mountain climbing, ACTIVITY, APPAREL OR EQUIPMENT
1041	1023	200624894	2020-06-03	2020	25	2	0	female	78.1602	1	Caucasian		2	93	Toe	2	Leg	1	0	0	0	0	71	Other	0	Other	0	0	0	0	0	1	PAIN	#NULL!		#NULL!			1	Treated, Examined, Released	1	0	9	Sports	0	0	0	1258	Mountain climbing, ACTIVITY, APPAREL OR EQUIPMENT
1368	1344	221030068	2022-10-11	2022	21	2	0	female	80.97	0	non-specified		0	37	Ankle	2	Leg	1	0	0	0	0	57	Fracture	3	Fracture	1	0	0	0	0	0		#NULL!		#NULL!			4	Treated, Admitted, Hospitalized	0	1	0	Unknown	0	0	0	1258	Mountain climbing, ACTIVITY, APPAREL OR EQUIPMENT
391	388	160250603	2016-01-16	2016	16	1	0	female	4.5056	1	Caucasian		#NULL!	37	Ankle	2	Leg	1	0	0	0	0	57	Fracture	3	Fracture	1	0	0	0	0	0		#NULL!		#NULL!			1	Treated, Examined, Released	1	0	9	Sports	0	#NULL!	#NULL!	1258	Mountain climbing, ACTIVITY, APPAREL OR EQUIPMENT
496	490	161022692	2016-09-20	2016	19	2	1	male	15.348	4	Asian		#NULL!	87	Unknown	0	not specified	#NULL!	#NULL!	#NULL!	#NULL!	#NULL!	71	Other	0	Other	0	0	0	0	0	1	NS	#NULL!		#NULL!			1	Treated, Examined, Released	1	0	9	Sports	0	#NULL!	#NULL!	1258	Mountain climbing, ACTIVITY, APPAREL OR EQUIPMENT
815	805	181062719	2018-10-22	2018	52	3	1	male	55.4188	1	Caucasian		#NULL!	31	Upper trunk	3	trunk	0	0	0	1	0	57	Fracture	3	Fracture	1	0	0	0	0	0		#NULL!		#NULL!			1	Treated, Examined, Released	1	0	9	Sports	0	#NULL!	#NULL!	1258	Mountain climbing, ACTIVITY, APPAREL OR EQUIPMENT
937	924	190855284	2019-08-09	2019	10	1	1	male	4.8283	3	Other	MULTI-RACIAL	2	79	Lower Trunk	3	trunk	0	0	0	1	0	57	Fracture	3	Fracture	1	0	0	0	0	0		#NULL!		#NULL!			1	Treated, Examined, Released	1	0	9	Sports	0	0	0	1258	Mountain climbing, ACTIVITY, APPAREL OR EQUIPMENT
1318	1294	220705518	2022-06-26	2022	24	2	1	male	64.7151	0	non-specified		0	31	Upper trunk	3	trunk	0	0	0	1	0	57	Fracture	3	Fracture	1	0	0	0	0	0		37	Ankle	64	Strain, Sprain		1	Treated, Examined, Released	1	0	9	Sports	0	0	0	1258	Mountain climbing, ACTIVITY, APPAREL OR EQUIPMENT
20	20	130328369	2013-02-25	2013	32	2	1	male	14.8537	1	Caucasian		#NULL!	33	Lower arm	1	arm	0	1	0	0	0	61	Nerve Damage	2	soft tissue	0	0	1	0	0	0		#NULL!		#NULL!			1	Treated, Examined, Released	1	0	9	Sports	0	#NULL!	#NULL!	1258	Mountain climbing, ACTIVITY, APPAREL OR EQUIPMENT
84	84	130910882	2013-08-24	2013	27	2	1	male	81.0979	1	Caucasian		#NULL!	34	Wrist	1	arm	0	1	0	0	0	57	Fracture	3	Fracture	1	0	0	0	0	0		#NULL!		#NULL!			1	Treated, Examined, Released	1	0	9	Sports	0	#NULL!	#NULL!	1258	Mountain climbing, ACTIVITY, APPAREL OR EQUIPMENT
145	145	140439144	2014-04-17	2014	28	2	1	male	80.0213	1	Caucasian		#NULL!	32	Elbow	1	arm	0	1	0	0	0	53	Contusions	2	soft tissue	0	0	1	0	0	0		#NULL!		#NULL!			1	Treated, Examined, Released	1	0	9	Sports	0	#NULL!	#NULL!	1258	Mountain climbing, ACTIVITY, APPAREL OR EQUIPMENT
169	169	140631930	2014-06-08	2014	31	2	1	male	82.3076	0	non-specified		#NULL!	83	Foot	2	Leg	1	0	0	0	0	53	Contusions	2	soft tissue	0	0	1	0	0	0		#NULL!		#NULL!			1	Treated, Examined, Released	1	0	9	Sports	0	#NULL!	#NULL!	1258	Mountain climbing, ACTIVITY, APPAREL OR EQUIPMENT
213	212	140955008	2014-08-22	2014	16	1	0	female	15.6716	1	Caucasian		#NULL!	79	Lower Trunk	3	trunk	0	0	0	1	0	57	Fracture	3	Fracture	1	0	0	0	0	0		#NULL!		#NULL!			4	Treated, Admitted, Hospitalized	0	1	9	Sports	0	#NULL!	#NULL!	1258	Mountain climbing, ACTIVITY, APPAREL OR EQUIPMENT
239	238	141133787	2014-11-06	2014	18	2	1	male	37.4149	1	Caucasian		#NULL!	37	Ankle	2	Leg	1	0	0	0	0	64	Strain, Sprain	4	Strain, Sprain	0	1	0	0	0	0		#NULL!		#NULL!			1	Treated, Examined, Released	1	0	9	Sports	0	#NULL!	#NULL!	1258	Mountain climbing, ACTIVITY, APPAREL OR EQUIPMENT
246	245	141227362	2014-12-04	2014	31	2	0	female	15.6716	0	non-specified		#NULL!	37	Ankle	2	Leg	1	0	0	0	0	64	Strain, Sprain	4	Strain, Sprain	0	1	0	0	0	0		#NULL!		#NULL!			1	Treated, Examined, Released	1	0	9	Sports	0	#NULL!	#NULL!	1258	Mountain climbing, ACTIVITY, APPAREL OR EQUIPMENT
277	276	150433962	2015-04-09	2015	34	2	0	female	15.0591	1	Caucasian		#NULL!	37	Ankle	2	Leg	1	0	0	0	0	57	Fracture	3	Fracture	1	0	0	0	0	0		#NULL!		#NULL!			1	Treated, Examined, Released	1	0	9	Sports	0	#NULL!	#NULL!	1258	Mountain climbing, ACTIVITY, APPAREL OR EQUIPMENT
291	290	150555605	2015-05-20	2015	17	1	1	male	5.6748	1	Caucasian		#NULL!	33	Lower arm	1	arm	0	1	0	0	0	57	Fracture	3	Fracture	1	0	0	0	0	0		#NULL!		#NULL!			1	Treated, Examined, Released	1	0	9	Sports	0	#NULL!	#NULL!	1258	Mountain climbing, ACTIVITY, APPAREL OR EQUIPMENT
293	292	150560220	2015-05-24	2015	29	2	0	female	15.0591	0	non-specified		#NULL!	37	Ankle	2	Leg	1	0	0	0	0	57	Fracture	3	Fracture	1	0	0	0	0	0		#NULL!		#NULL!			1	Treated, Examined, Released	1	0	9	Sports	0	#NULL!	#NULL!	1258	Mountain climbing, ACTIVITY, APPAREL OR EQUIPMENT
297	296	150622936	2015-06-07	2015	21	2	0	female	74.8813	1	Caucasian		#NULL!	37	Ankle	2	Leg	1	0	0	0	0	64	Strain, Sprain	4	Strain, Sprain	0	1	0	0	0	0		#NULL!		#NULL!			1	Treated, Examined, Released	1	0	9	Sports	0	#NULL!	#NULL!	1258	Mountain climbing, ACTIVITY, APPAREL OR EQUIPMENT
429	425	160628410	2016-06-09	2016	25	2	0	female	14.6504	0	non-specified		#NULL!	37	Ankle	2	Leg	1	0	0	0	0	57	Fracture	3	Fracture	1	0	0	0	0	0		#NULL!		#NULL!			4	Treated, Admitted, Hospitalized	0	1	9	Sports	0	#NULL!	#NULL!	1258	Mountain climbing, ACTIVITY, APPAREL OR EQUIPMENT
441	436	160708956	2016-07-03	2016	27	2	0	female	14.6504	0	non-specified		#NULL!	31	Upper trunk	3	trunk	0	0	0	1	0	53	Contusions	2	soft tissue	0	0	1	0	0	0		#NULL!		#NULL!			1	Treated, Examined, Released	1	0	9	Sports	0	#NULL!	#NULL!	1258	Mountain climbing, ACTIVITY, APPAREL OR EQUIPMENT
465	459	160838773	2016-07-31	2016	24	2	1	male	14.6504	1	Caucasian		#NULL!	32	Elbow	1	arm	0	1	0	0	0	55	Dislocation	5	Dislocation	0	0	0	1	0	0		#NULL!		#NULL!			1	Treated, Examined, Released	1	0	9	Sports	0	#NULL!	#NULL!	1258	Mountain climbing, ACTIVITY, APPAREL OR EQUIPMENT
472	466	160856906	2016-07-02	2016	35	3	1	male	14.6504	1	Caucasian		#NULL!	76	Face	4	head	0	0	1	0	0	59	Laceration	2	soft tissue	0	0	1	0	0	0		#NULL!		#NULL!			1	Treated, Examined, Released	1	0	5	Public	0	#NULL!	#NULL!	1258	Mountain climbing, ACTIVITY, APPAREL OR EQUIPMENT
497	491	161045012	2016-10-09	2016	25	2	1	male	85.2143	1	Caucasian		#NULL!	31	Upper trunk	3	trunk	0	0	0	1	0	71	Other	0	Other	0	0	0	0	0	1	CHEST PAIN	#NULL!		#NULL!			1	Treated, Examined, Released	1	0	9	Sports	0	#NULL!	#NULL!	1258	Mountain climbing, ACTIVITY, APPAREL OR EQUIPMENT
519	513	161164204	2016-11-27	2016	41	3	1	male	63.7429	1	Caucasian		#NULL!	37	Ankle	2	Leg	1	0	0	0	0	57	Fracture	3	Fracture	1	0	0	0	0	0		#NULL!		#NULL!			4	Treated, Admitted, Hospitalized	0	1	9	Sports	0	#NULL!	#NULL!	1258	Mountain climbing, ACTIVITY, APPAREL OR EQUIPMENT
543	536	170320549	2017-02-27	2017	21	2	0	female	67.2099	1	Caucasian		#NULL!	37	Ankle	2	Leg	1	0	0	0	0	71	Other	0	Other	0	0	0	0	0	1	PAIN	#NULL!		#NULL!			1	Treated, Examined, Released	1	0	9	Sports	0	#NULL!	#NULL!	1258	Mountain climbing, ACTIVITY, APPAREL OR EQUIPMENT
607	600	170832552	2017-08-10	2017	32	2	0	female	16.1828	0	non-specified		#NULL!	32	Elbow	1	arm	0	1	0	0	0	55	Dislocation	5	Dislocation	0	0	0	1	0	0		#NULL!		#NULL!			1	Treated, Examined, Released	1	0	9	Sports	0	#NULL!	#NULL!	1258	Mountain climbing, ACTIVITY, APPAREL OR EQUIPMENT
635	628	170957250	2017-09-24	2017	31	2	1	male	75.5651	1	Caucasian		#NULL!	75	Head	4	head	0	0	1	0	0	62	Internal Injury	2	soft tissue	0	0	1	0	0	0		#NULL!		#NULL!			1	Treated, Examined, Released	1	0	9	Sports	0	#NULL!	#NULL!	1258	Mountain climbing, ACTIVITY, APPAREL OR EQUIPMENT
642	635	171025579	2017-10-07	2017	26	2	0	female	16.9919	0	non-specified		#NULL!	32	Elbow	1	arm	0	1	0	0	0	57	Fracture	3	Fracture	1	0	0	0	0	0		#NULL!		#NULL!			1	Treated, Examined, Released	1	0	9	Sports	0	#NULL!	#NULL!	1258	Mountain climbing, ACTIVITY, APPAREL OR EQUIPMENT
653	646	171062401	2017-10-24	2017	35	3	0	female	75.5651	1	Caucasian		#NULL!	36	Lower leg	2	Leg	1	0	0	0	0	57	Fracture	3	Fracture	1	0	0	0	0	0		#NULL!		#NULL!			1	Treated, Examined, Released	1	0	9	Sports	0	#NULL!	#NULL!	1258	Mountain climbing, ACTIVITY, APPAREL OR EQUIPMENT
687	679	180223082	2018-02-10	2018	23	2	1	male	72.8379	1	Caucasian		#NULL!	36	Lower leg	2	Leg	1	0	0	0	0	57	Fracture	3	Fracture	1	0	0	0	0	0		#NULL!		#NULL!			1	Treated, Examined, Released	1	0	9	Sports	0	#NULL!	#NULL!	1258	Mountain climbing, ACTIVITY, APPAREL OR EQUIPMENT
689	681	180235495	2018-01-31	2018	58	3	0	female	17.5136	1	Caucasian		#NULL!	32	Elbow	1	arm	0	1	0	0	0	55	Dislocation	5	Dislocation	0	0	0	1	0	0		#NULL!		#NULL!			1	Treated, Examined, Released	1	0	9	Sports	0	#NULL!	#NULL!	1258	Mountain climbing, ACTIVITY, APPAREL OR EQUIPMENT
691	683	180247132	2018-02-22	2018	45	3	1	male	78.3782	1	Caucasian		#NULL!	83	Foot	2	Leg	1	0	0	0	0	57	Fracture	3	Fracture	1	0	0	0	0	0		#NULL!		#NULL!			1	Treated, Examined, Released	1	0	9	Sports	0	#NULL!	#NULL!	1258	Mountain climbing, ACTIVITY, APPAREL OR EQUIPMENT
735	726	180560976	2018-05-25	2018	36	3	0	female	17.5136	1	Caucasian		#NULL!	37	Ankle	2	Leg	1	0	0	0	0	55	Dislocation	5	Dislocation	0	0	0	1	0	0		#NULL!		#NULL!			4	Treated, Admitted, Hospitalized	0	1	9	Sports	0	#NULL!	#NULL!	1258	Mountain climbing, ACTIVITY, APPAREL OR EQUIPMENT
796	786	180932045	2018-09-14	2018	22	2	0	female	18.5439	0	non-specified		#NULL!	36	Lower leg	2	Leg	1	0	0	0	0	57	Fracture	3	Fracture	1	0	0	0	0	0		#NULL!		#NULL!			1	Treated, Examined, Released	1	0	9	Sports	0	#NULL!	#NULL!	1258	Mountain climbing, ACTIVITY, APPAREL OR EQUIPMENT
811	801	181027633	2018-08-13	2018	24	2	0	female	55.4188	1	Caucasian	HISPANIC	#NULL!	35	Knee	2	Leg	1	0	0	0	0	64	Strain, Sprain	4	Strain, Sprain	0	1	0	0	0	0		#NULL!		#NULL!			1	Treated, Examined, Released	1	0	9	Sports	0	#NULL!	#NULL!	1258	Mountain climbing, ACTIVITY, APPAREL OR EQUIPMENT
862	852	190438612	2019-04-03	2019	23	2	0	female	16.4632	2	African_American		2	32	Elbow	1	arm	0	1	0	0	0	53	Contusions	2	soft tissue	0	0	1	0	0	0		#NULL!		#NULL!			1	Treated, Examined, Released	1	0	9	Sports	0	0	0	1258	Mountain climbing, ACTIVITY, APPAREL OR EQUIPMENT
904	891	190711319	2019-06-15	2019	37	3	1	male	16.4632	1	Caucasian		2	75	Head	4	head	0	0	1	0	0	62	Internal Injury	2	soft tissue	0	0	1	0	0	0		89	Neck	64	Strain, Sprain		1	Treated, Examined, Released	1	0	9	Sports	0	0	0	1258	Mountain climbing, ACTIVITY, APPAREL OR EQUIPMENT
918	905	190818660	2019-07-30	2019	24	2	1	male	18.4	0	non-specified		2	89	Neck	4	head	0	0	1	0	0	64	Strain, Sprain	4	Strain, Sprain	0	1	0	0	0	0		#NULL!		#NULL!			1	Treated, Examined, Released	1	0	9	Sports	0	0	0	1258	Mountain climbing, ACTIVITY, APPAREL OR EQUIPMENT
980	966	191138737	2019-11-16	2019	27	2	1	male	86.8422	1	Caucasian		2	30	Shoulder	1	arm	0	1	0	0	0	53	Contusions	2	soft tissue	0	0	1	0	0	0		#NULL!		#NULL!			1	Treated, Examined, Released	1	0	0	Unknown	0	0	0	1258	Mountain climbing, ACTIVITY, APPAREL OR EQUIPMENT
1081	1062	201029233	2020-10-12	2020	27	2	1	male	76.0369	1	Caucasian		2	75	Head	4	head	0	0	1	0	0	52	Concussion	1	Concussion	0	0	0	0	1	0		#NULL!		#NULL!			1	Treated, Examined, Released	1	0	9	Sports	0	0	0	1258	Mountain climbing, ACTIVITY, APPAREL OR EQUIPMENT
1112	1093	210308687	2021-02-16	2021	32	2	1	male	16.216	1	Caucasian		0	79	Lower Trunk	3	trunk	0	0	0	1	0	71	Other	0	Other	0	0	0	0	0	1	PAIN	#NULL!		#NULL!			1	Treated, Examined, Released	1	0	0	Unknown	0	0	0	1258	Mountain climbing, ACTIVITY, APPAREL OR EQUIPMENT
1117	1098	210339868	2021-03-07	2021	45	3	1	male	17.0695	0	non-specified		1	37	Ankle	2	Leg	1	0	0	0	0	71	Other	0	Other	0	0	0	0	0	1	ACUTE LEFT ANKLE PAIN	31	Upper trunk	71	Other	RIB PAIN ON RIGHT	1	Treated, Examined, Released	1	0	9	Sports	0	0	0	1258	Mountain climbing, ACTIVITY, APPAREL OR EQUIPMENT
1213	1190	211004742	2021-09-24	2021	23	2	1	male	16.216	4	Asian		2	79	Lower Trunk	3	trunk	0	0	0	1	0	71	Other	0	Other	0	0	0	0	0	1	LOW BACK PAIN	#NULL!		#NULL!			1	Treated, Examined, Released	1	0	9	Sports	0	0	0	1258	Mountain climbing, ACTIVITY, APPAREL OR EQUIPMENT
1245	1221	211245783	2021-12-19	2021	25	2	1	male	68.7233	0	non-specified		0	79	Lower Trunk	3	trunk	0	0	0	1	0	57	Fracture	3	Fracture	1	0	0	0	0	0		#NULL!		#NULL!			1	Treated, Examined, Released	1	0	5	Public	0	0	0	1258	Mountain climbing, ACTIVITY, APPAREL OR EQUIPMENT
1254	1230	220312491	2021-07-28	2021	66	3	1	male	73.542	0	non-specified		0	76	Face	4	head	0	0	1	0	0	53	Contusions	2	soft tissue	0	0	1	0	0	0		#NULL!		#NULL!			1	Treated, Examined, Released	1	0	5	Public	0	0	0	1258	Mountain climbing, ACTIVITY, APPAREL OR EQUIPMENT
1358	1334	220945232	2022-09-08	2022	35	3	1	male	77.9827	1	Caucasian		2	37	Ankle	2	Leg	1	0	0	0	0	64	Strain, Sprain	4	Strain, Sprain	0	1	0	0	0	0		#NULL!		#NULL!			1	Treated, Examined, Released	1	0	9	Sports	0	0	0	1258	Mountain climbing, ACTIVITY, APPAREL OR EQUIPMENT
1365	1341	221022630	2022-10-05	2022	40	3	1	male	77.9827	1	Caucasian		2	30	Shoulder	1	arm	0	1	0	0	0	57	Fracture	3	Fracture	1	0	0	0	0	0		76	Face	71	Other	PAIN	1	Treated, Examined, Released	1	0	9	Sports	0	0	0	1258	Mountain climbing, ACTIVITY, APPAREL OR EQUIPMENT
1371	1347	221057975	2022-10-21	2022	36	3	1	male	17.2223	0	non-specified		0	83	Foot	2	Leg	1	0	0	0	0	57	Fracture	3	Fracture	1	0	0	0	0	0		#NULL!		#NULL!			1	Treated, Examined, Released	1	0	0	Unknown	0	0	0	1258	Mountain climbing, ACTIVITY, APPAREL OR EQUIPMENT
223	222	141041563	2014-10-18	2014	15	1	0	female	74.3851	3	Other	HISP	#NULL!	32	Elbow	1	arm	0	1	0	0	0	64	Strain, Sprain	4	Strain, Sprain	0	1	0	0	0	0		#NULL!		#NULL!			1	Treated, Examined, Released	1	0	9	Sports	0	#NULL!	#NULL!	1258	Mountain climbing, ACTIVITY, APPAREL OR EQUIPMENT
399	396	160357049	2016-03-27	2016	31	2	0	female	63.7429	1	Caucasian		#NULL!	37	Ankle	2	Leg	1	0	0	0	0	57	Fracture	3	Fracture	1	0	0	0	0	0		#NULL!		#NULL!			4	Treated, Admitted, Hospitalized	0	1	9	Sports	0	#NULL!	#NULL!	1258	Mountain climbing, ACTIVITY, APPAREL OR EQUIPMENT
514	508	161124246	2016-11-05	2016	27	2	1	male	85.2143	1	Caucasian		#NULL!	34	Wrist	1	arm	0	1	0	0	0	57	Fracture	3	Fracture	1	0	0	0	0	0		#NULL!		#NULL!			1	Treated, Examined, Released	1	0	9	Sports	0	#NULL!	#NULL!	1258	Mountain climbing, ACTIVITY, APPAREL OR EQUIPMENT
636	629	170961983	2017-09-21	2017	23	2	0	female	16.1828	0	non-specified		#NULL!	37	Ankle	2	Leg	1	0	0	0	0	57	Fracture	3	Fracture	1	0	0	0	0	0		#NULL!		#NULL!			1	Treated, Examined, Released	1	0	9	Sports	0	#NULL!	#NULL!	1258	Mountain climbing, ACTIVITY, APPAREL OR EQUIPMENT
698	690	180344378	2018-03-21	2018	26	2	1	male	15.7623	0	non-specified		#NULL!	79	Lower Trunk	3	trunk	0	0	0	1	0	64	Strain, Sprain	4	Strain, Sprain	0	1	0	0	0	0		#NULL!		#NULL!			1	Treated, Examined, Released	1	0	9	Sports	0	#NULL!	#NULL!	1258	Mountain climbing, ACTIVITY, APPAREL OR EQUIPMENT
877	867	190549425	2019-03-15	2019	9	1	1	male	15.64	0	non-specified		0	30	Shoulder	1	arm	0	1	0	0	0	57	Fracture	3	Fracture	1	0	0	0	0	0		75	Head	52	Concussion		1	Treated, Examined, Released	1	0	0	Unknown	0	0	0	1258	Mountain climbing, ACTIVITY, APPAREL OR EQUIPMENT
1200	1177	210863216	2021-08-12	2021	12	1	0	female	5.5447	1	Caucasian		2	32	Elbow	1	arm	0	1	0	0	0	71	Other	0	Other	0	0	0	0	0	1	ELBOW PAIN	#NULL!		#NULL!			1	Treated, Examined, Released	1	0	9	Sports	0	0	0	1258	Mountain climbing, ACTIVITY, APPAREL OR EQUIPMENT
1277	1253	220357795	2022-03-18	2022	19	2	0	female	57.5246	3	Other	UNKNOWN	2	79	Lower Trunk	3	trunk	0	0	0	1	0	57	Fracture	3	Fracture	1	0	0	0	0	0		79	Lower trunk	53	Contusion, Abrasion		1	Treated, Examined, Released	1	0	9	Sports	0	0	0	1258	Mountain climbing, ACTIVITY, APPAREL OR EQUIPMENT
1376	1351	230216944	2022-10-19	2022	28	2	1	male	17.2223	1	Caucasian		2	75	Head	4	head	0	0	1	0	0	52	Concussion	1	Concussion	0	0	0	0	1	0		#NULL!		#NULL!			1	Treated, Examined, Released	1	0	9	Sports	0	0	0	1258	Mountain climbing, ACTIVITY, APPAREL OR EQUIPMENT
1389	1364	221213520	2022-11-07	2022	29	2	0	female	19.2485	4	Asian		2	35	Knee	2	Leg	1	0	0	0	0	55	Dislocation	5	Dislocation	0	0	0	1	0	0		#NULL!		#NULL!			1	Treated, Examined, Released	1	0	9	Sports	0	0	0	1258	Mountain climbing, ACTIVITY, APPAREL OR EQUIPMENT
665	657	171143778	2017-11-16	2017	26	2	0	female	67.2099	1	Caucasian		#NULL!	32	Elbow	1	arm	0	1	0	0	0	57	Fracture	3	Fracture	1	0	0	0	0	0		#NULL!		#NULL!			1	Treated, Examined, Released	1	0	9	Sports	0	#NULL!	#NULL!	1258	Mountain climbing, ACTIVITY, APPAREL OR EQUIPMENT
74	74	130844844	2013-08-11	2013	25	2	1	male	14.8537	1	Caucasian		#NULL!	37	Ankle	2	Leg	1	0	0	0	0	71	Other	0	Other	0	0	0	0	0	1	SWELLING	#NULL!		#NULL!			4	Treated, Admitted, Hospitalized	0	1	9	Sports	0	#NULL!	#NULL!	1258	Mountain climbing, ACTIVITY, APPAREL OR EQUIPMENT
229	228	141053356	2014-10-18	2014	44	3	1	male	15.6716	0	non-specified		#NULL!	37	Ankle	2	Leg	1	0	0	0	0	71	Other	0	Other	0	0	0	0	0	1	RT ANKLE PAIN	#NULL!		#NULL!			1	Treated, Examined, Released	1	0	9	Sports	0	#NULL!	#NULL!	1258	Mountain climbing, ACTIVITY, APPAREL OR EQUIPMENT
337	335	150856658	2015-08-08	2015	8	1	1	male	97.9239	1	Caucasian		#NULL!	34	Wrist	1	arm	0	1	0	0	0	57	Fracture	3	Fracture	1	0	0	0	0	0		#NULL!		#NULL!			1	Treated, Examined, Released	1	0	9	Sports	0	#NULL!	#NULL!	1258	Mountain climbing, ACTIVITY, APPAREL OR EQUIPMENT
589	582	170726345	2017-06-14	2017	57	3	1	male	79.1731	1	Caucasian		#NULL!	33	Lower arm	1	arm	0	1	0	0	0	71	Other	0	Other	0	0	0	0	0	1	ARM PAIN	#NULL!		#NULL!			6	Left WO being seen	0	0	9	Sports	0	#NULL!	#NULL!	1258	Mountain climbing, ACTIVITY, APPAREL OR EQUIPMENT
792	783	180929617	2018-09-14	2018	55	3	1	male	79.0811	1	Caucasian		#NULL!	83	Foot	2	Leg	1	0	0	0	0	53	Contusions	2	soft tissue	0	0	1	0	0	0		#NULL!		#NULL!			1	Treated, Examined, Released	1	0	9	Sports	0	#NULL!	#NULL!	1258	Mountain climbing, ACTIVITY, APPAREL OR EQUIPMENT
797	787	180934226	2018-09-16	2018	22	2	0	female	18.5439	0	non-specified		#NULL!	79	Lower Trunk	3	trunk	0	0	0	1	0	71	Other	0	Other	0	0	0	0	0	1	PAIN	#NULL!		#NULL!			1	Treated, Examined, Released	1	0	9	Sports	0	#NULL!	#NULL!	1258	Mountain climbing, ACTIVITY, APPAREL OR EQUIPMENT
809	799	181024270	2018-10-08	2018	25	2	1	male	17.5136	0	non-specified		#NULL!	36	Lower leg	2	Leg	1	0	0	0	0	57	Fracture	3	Fracture	1	0	0	0	0	0		#NULL!		#NULL!			1	Treated, Examined, Released	1	0	9	Sports	0	#NULL!	#NULL!	1258	Mountain climbing, ACTIVITY, APPAREL OR EQUIPMENT
955	941	191007623	2019-09-24	2019	10	1	1	male	54.9889	1	Caucasian		2	89	Neck	4	head	0	0	1	0	0	64	Strain, Sprain	4	Strain, Sprain	0	1	0	0	0	0		30	Shoulder	53	Contusion, Abrasion		1	Treated, Examined, Released	1	0	9	Sports	0	0	0	1258	Mountain climbing, ACTIVITY, APPAREL OR EQUIPMENT
1249	1225	220107682	2021-11-30	2021	33	2	1	male	16.216	1	Caucasian		2	83	Foot	2	Leg	1	0	0	0	0	71	Other	0	Other	0	0	0	0	0	1	PAIN	#NULL!		#NULL!			1	Treated, Examined, Released	1	0	5	Public	0	0	0	1258	Mountain climbing, ACTIVITY, APPAREL OR EQUIPMENT
851	841	190311844	2019-02-27	2019	24	2	0	female	15.64	1	Caucasian		0	37	Ankle	2	Leg	1	0	0	0	0	57	Fracture	3	Fracture	1	0	0	0	0	0		#NULL!		#NULL!			1	Treated, Examined, Released	1	0	9	Sports	0	0	0	1258	Mountain climbing, ACTIVITY, APPAREL OR EQUIPMENT
865	855	190453198	2019-03-21	2019	32	2	0	female	54.9889	1	Caucasian		2	36	Lower leg	2	Leg	1	0	0	0	0	57	Fracture	3	Fracture	1	0	0	0	0	0		85	All parts body	68	Poisoning		4	Treated, Admitted, Hospitalized	0	1	9	Sports	0	0	1	1258	Mountain climbing, ACTIVITY, APPAREL OR EQUIPMENT
4	4	130152773	2013-01-22	2013	12	1	0	female	88.4147	1	Caucasian		#NULL!	75	Head	4	head	0	0	1	0	0	62	Internal Injury	2	soft tissue	0	0	1	0	0	0		#NULL!		#NULL!			1	Treated, Examined, Released	1	0	8	School	0	#NULL!	#NULL!	1258	Mountain climbing, ACTIVITY, APPAREL OR EQUIPMENT
474	468	160868091	2016-08-11	2016	22	2	0	female	92.9026	4	Asian		#NULL!	75	Head	4	head	0	0	1	0	0	62	Internal Injury	2	soft tissue	0	0	1	0	0	0		#NULL!		#NULL!			1	Treated, Examined, Released	1	0	9	Sports	0	#NULL!	#NULL!	1258	Mountain climbing, ACTIVITY, APPAREL OR EQUIPMENT
688	680	180223639	2018-02-09	2018	17	1	0	female	4.9383	1	Caucasian		#NULL!	37	Ankle	2	Leg	1	0	0	0	0	57	Fracture	3	Fracture	1	0	0	0	0	0		#NULL!		#NULL!			1	Treated, Examined, Released	1	0	9	Sports	0	#NULL!	#NULL!	1258	Mountain climbing, ACTIVITY, APPAREL OR EQUIPMENT
846	836	190231969	2019-01-21	2019	11	1	1	male	5.518	0	non-specified		0	32	Elbow	1	arm	0	1	0	0	0	57	Fracture	3	Fracture	1	0	0	0	0	0		#NULL!		#NULL!			1	Treated, Examined, Released	1	0	9	Sports	0	0	0	1258	Mountain climbing, ACTIVITY, APPAREL OR EQUIPMENT
920	907	190819662	2019-01-06	2019	27	2	1	male	54.9889	1	Caucasian		2	37	Ankle	2	Leg	1	0	0	0	0	57	Fracture	3	Fracture	1	0	0	0	0	0		#NULL!		#NULL!			1	Treated, Examined, Released	1	0	9	Sports	0	0	0	1258	Mountain climbing, ACTIVITY, APPAREL OR EQUIPMENT
1021	1005	200304690	2020-02-26	2020	9	1	1	male	4.851	1	Caucasian		2	33	Lower arm	1	arm	0	1	0	0	0	57	Fracture	3	Fracture	1	0	0	0	0	0		#NULL!		#NULL!			4	Treated, Admitted, Hospitalized	0	1	9	Sports	0	0	0	1258	Mountain climbing, ACTIVITY, APPAREL OR EQUIPMENT
1228	1204	211127997	2021-10-29	2021	12	1	0	female	5.5447	0	non-specified		0	37	Ankle	2	Leg	1	0	0	0	0	71	Other	0	Other	0	0	0	0	0	1	INJURY	#NULL!		#NULL!			1	Treated, Examined, Released	1	0	9	Sports	0	0	0	1258	Mountain climbing, ACTIVITY, APPAREL OR EQUIPMENT
1241	1217	211228244	2021-11-23	2021	23	2	0	female	16.216	4	Asian		2	37	Ankle	2	Leg	1	0	0	0	0	57	Fracture	3	Fracture	1	0	0	0	0	0		#NULL!		#NULL!			1	Treated, Examined, Released	1	0	9	Sports	0	0	0	1258	Mountain climbing, ACTIVITY, APPAREL OR EQUIPMENT
222	221	141037312	2014-10-10	2014	8	1	1	male	15.6716	0	non-specified		#NULL!	37	Ankle	2	Leg	1	0	0	0	0	64	Strain, Sprain	4	Strain, Sprain	0	1	0	0	0	0		#NULL!		#NULL!			1	Treated, Examined, Released	1	0	9	Sports	0	#NULL!	#NULL!	1258	Mountain climbing, ACTIVITY, APPAREL OR EQUIPMENT
360	357	151062565	2015-10-12	2015	33	2	1	male	83.2157	1	Caucasian		#NULL!	34	Wrist	1	arm	0	1	0	0	0	57	Fracture	3	Fracture	1	0	0	0	0	0		#NULL!		#NULL!			2	Treated and Transferred	0	0	9	Sports	0	#NULL!	#NULL!	1258	Mountain climbing, ACTIVITY, APPAREL OR EQUIPMENT
779	770	180858282	2018-08-22	2018	6	1	1	male	4.9383	1	Caucasian		#NULL!	75	Head	4	head	0	0	1	0	0	62	Internal Injury	2	soft tissue	0	0	1	0	0	0		#NULL!		#NULL!			1	Treated, Examined, Released	1	0	0	Unknown	0	#NULL!	#NULL!	1258	Mountain climbing, ACTIVITY, APPAREL OR EQUIPMENT
1229	1205	211136186	2021-10-24	2021	19	2	0	female	17.0695	1	Caucasian		2	89	Neck	4	head	0	0	1	0	0	71	Other	0	Other	0	0	0	0	0	1	PAIN	75	Head	71	Other	PAIN	1	Treated, Examined, Released	1	0	9	Sports	0	0	0	1258	Mountain climbing, ACTIVITY, APPAREL OR EQUIPMENT
109	109	131157317	2013-11-16	2013	21	2	1	male	76.7142	1	Caucasian		#NULL!	37	Ankle	2	Leg	1	0	0	0	0	57	Fracture	3	Fracture	1	0	0	0	0	0		#NULL!		#NULL!			1	Treated, Examined, Released	1	0	9	Sports	0	#NULL!	#NULL!	1258	Mountain climbing, ACTIVITY, APPAREL OR EQUIPMENT
129	129	140223351	2014-01-27	2014	24	2	0	female	14.3089	1	Caucasian		#NULL!	83	Foot	2	Leg	1	0	0	0	0	53	Contusions	2	soft tissue	0	0	1	0	0	0		#NULL!		#NULL!			1	Treated, Examined, Released	1	0	9	Sports	0	#NULL!	#NULL!	1258	Mountain climbing, ACTIVITY, APPAREL OR EQUIPMENT
208	207	140934610	2014-09-11	2014	7	1	0	female	15.6716	0	non-specified		#NULL!	34	Wrist	1	arm	0	1	0	0	0	57	Fracture	3	Fracture	1	0	0	0	0	0		#NULL!		#NULL!			1	Treated, Examined, Released	1	0	9	Sports	0	#NULL!	#NULL!	3219	OTHER PLAYGROUND
251	250	150106709	2014-12-26	2014	30	2	1	male	15.6716	0	non-specified		#NULL!	37	Ankle	2	Leg	1	0	0	0	0	55	Dislocation	5	Dislocation	0	0	0	1	0	0		#NULL!		#NULL!			1	Treated, Examined, Released	1	0	9	Sports	0	#NULL!	#NULL!	1258	Mountain climbing, ACTIVITY, APPAREL OR EQUIPMENT
361	358	151106825	2015-10-30	2015	20	2	1	male	16.565	0	non-specified		#NULL!	36	Lower leg	2	Leg	1	0	0	0	0	57	Fracture	3	Fracture	1	0	0	0	0	0		#NULL!		#NULL!			1	Treated, Examined, Released	1	0	9	Sports	0	#NULL!	#NULL!	1258	Mountain climbing, ACTIVITY, APPAREL OR EQUIPMENT
369	366	151140994	2015-11-12	2015	19	2	1	male	85.7374	1	Caucasian		#NULL!	35	Knee	2	Leg	1	0	0	0	0	64	Strain, Sprain	4	Strain, Sprain	0	1	0	0	0	0		#NULL!		#NULL!			1	Treated, Examined, Released	1	0	9	Sports	0	#NULL!	#NULL!	1258	Mountain climbing, ACTIVITY, APPAREL OR EQUIPMENT
476	470	160875627	2016-08-23	2016	33	2	0	female	32.062	1	Caucasian		#NULL!	75	Head	4	head	0	0	1	0	0	62	Internal Injury	2	soft tissue	0	0	1	0	0	0		#NULL!		#NULL!			1	Treated, Examined, Released	1	0	0	Unknown	0	#NULL!	#NULL!	1258	Mountain climbing, ACTIVITY, APPAREL OR EQUIPMENT
561	554	170459490	2017-04-21	2017	19	2	0	female	67.2099	4	Asian		#NULL!	35	Knee	2	Leg	1	0	0	0	0	64	Strain, Sprain	4	Strain, Sprain	0	1	0	0	0	0		#NULL!		#NULL!			1	Treated, Examined, Released	1	0	9	Sports	0	#NULL!	#NULL!	1258	Mountain climbing, ACTIVITY, APPAREL OR EQUIPMENT
623	616	170924457	2017-07-08	2017	31	2	0	female	16.1828	0	non-specified		#NULL!	79	Lower Trunk	3	trunk	0	0	0	1	0	71	Other	0	Other	0	0	0	0	0	1	LBP	#NULL!		#NULL!			1	Treated, Examined, Released	1	0	9	Sports	0	#NULL!	#NULL!	1258	Mountain climbing, ACTIVITY, APPAREL OR EQUIPMENT
706	698	180423731	2018-02-28	2018	10	1	1	male	4.9383	1	Caucasian		#NULL!	80	Upper arm	1	arm	0	1	0	0	0	57	Fracture	3	Fracture	1	0	0	0	0	0		#NULL!		#NULL!			1	Treated, Examined, Released	1	0	0	Unknown	0	#NULL!	#NULL!	1258	Mountain climbing, ACTIVITY, APPAREL OR EQUIPMENT
947	933	190940433	2019-09-04	2019	23	2	1	male	54.9889	1	Caucasian		2	36	Lower leg	2	Leg	1	0	0	0	0	64	Strain, Sprain	4	Strain, Sprain	0	1	0	0	0	0		#NULL!		#NULL!			1	Treated, Examined, Released	1	0	0	Unknown	0	0	0	1258	Mountain climbing, ACTIVITY, APPAREL OR EQUIPMENT
961	947	191039253	2019-10-12	2019	29	2	0	female	19.55	0	non-specified		2	83	Foot	2	Leg	1	0	0	0	0	64	Strain, Sprain	4	Strain, Sprain	0	1	0	0	0	0		#NULL!		#NULL!			1	Treated, Examined, Released	1	0	9	Sports	0	0	0	1258	Mountain climbing, ACTIVITY, APPAREL OR EQUIPMENT
1000	985	200214492	2019-01-27	2019	12	1	1	male	54.9889	2	African_American		2	75	Head	4	head	0	0	1	0	0	53	Contusions	2	soft tissue	0	0	1	0	0	0		#NULL!		#NULL!			1	Treated, Examined, Released	1	0	9	Sports	0	0	0	1258	Mountain climbing, ACTIVITY, APPAREL OR EQUIPMENT
1004	989	200113881	2020-01-04	2020	55	3	0	female	15.9992	1	Caucasian		2	37	Ankle	2	Leg	1	0	0	0	0	57	Fracture	3	Fracture	1	0	0	0	0	0		37	Ankle	64	Strain, Sprain		4	Treated, Admitted, Hospitalized	0	1	9	Sports	0	0	0	1258	Mountain climbing, ACTIVITY, APPAREL OR EQUIPMENT
1074	1056	201001016	2020-09-25	2020	13	1	0	female	4.851	4	Asian		2	36	Lower leg	2	Leg	1	0	0	0	0	57	Fracture	3	Fracture	1	0	0	0	0	0		#NULL!		#NULL!			1	Treated, Examined, Released	1	0	9	Sports	0	0	0	1258	Mountain climbing, ACTIVITY, APPAREL OR EQUIPMENT
1363	1339	221155380	2022-09-07	2022	15	1	1	male	6.6676	1	Caucasian		1	83	Foot	2	Leg	1	0	0	0	0	71	Other	0	Other	0	0	0	0	0	1	INJURY	#NULL!		#NULL!			1	Treated, Examined, Released	1	0	9	Sports	0	0	0	1258	Mountain climbing, ACTIVITY, APPAREL OR EQUIPMENT
1366	1342	221026387	2022-10-07	2022	27	2	1	male	77.9827	0	non-specified		2	30	Shoulder	1	arm	0	1	0	0	0	57	Fracture	3	Fracture	1	0	0	0	0	0		#NULL!		#NULL!			1	Treated, Examined, Released	1	0	9	Sports	0	0	0	1258	Mountain climbing, ACTIVITY, APPAREL OR EQUIPMENT
719	711	180458367	2018-04-19	2018	9	1	0	female	4.9383	0	non-specified		#NULL!	88	Mouth	4	head	0	0	1	0	0	60	Dental Injury	0	other	0	0	0	0	0	1		#NULL!		#NULL!			1	Treated, Examined, Released	1	0	9	Sports	0	#NULL!	#NULL!	1258	Mountain climbing, ACTIVITY, APPAREL OR EQUIPMENT
46	46	130614212	2013-04-20	2013	30	2	0	female	14.8537	1	Caucasian		#NULL!	37	Ankle	2	Leg	1	0	0	0	0	64	Strain, Sprain	4	Strain, Sprain	0	1	0	0	0	0		#NULL!		#NULL!			1	Treated, Examined, Released	1	0	9	Sports	0	#NULL!	#NULL!	1258	Mountain climbing, ACTIVITY, APPAREL OR EQUIPMENT
226	225	141045810	2014-10-05	2014	36	3	1	male	15.6716	1	Caucasian		#NULL!	37	Ankle	2	Leg	1	0	0	0	0	57	Fracture	3	Fracture	1	0	0	0	0	0		#NULL!		#NULL!			1	Treated, Examined, Released	1	0	9	Sports	0	#NULL!	#NULL!	1258	Mountain climbing, ACTIVITY, APPAREL OR EQUIPMENT
301	300	150641247	2015-06-12	2015	20	2	1	male	15.7762	0	non-specified		#NULL!	36	Lower leg	2	Leg	1	0	0	0	0	58	Hematoma	2	soft tissue	0	0	1	0	0	0		#NULL!		#NULL!			1	Treated, Examined, Released	1	0	9	Sports	0	#NULL!	#NULL!	1258	Mountain climbing, ACTIVITY, APPAREL OR EQUIPMENT
393	390	160254450	2016-02-20	2016	40	3	1	male	87.7206	1	Caucasian		#NULL!	32	Elbow	1	arm	0	1	0	0	0	57	Fracture	3	Fracture	1	0	0	0	0	0		#NULL!		#NULL!			1	Treated, Examined, Released	1	0	9	Sports	0	#NULL!	#NULL!	1258	Mountain climbing, ACTIVITY, APPAREL OR EQUIPMENT
458	452	160819192	2016-08-04	2016	32	2	0	female	14.6504	0	non-specified		#NULL!	37	Ankle	2	Leg	1	0	0	0	0	64	Strain, Sprain	4	Strain, Sprain	0	1	0	0	0	0		#NULL!		#NULL!			1	Treated, Examined, Released	1	0	9	Sports	0	#NULL!	#NULL!	1258	Mountain climbing, ACTIVITY, APPAREL OR EQUIPMENT
534	527	170155224	2017-01-25	2017	23	2	0	female	16.1828	0	non-specified		#NULL!	37	Ankle	2	Leg	1	0	0	0	0	64	Strain, Sprain	4	Strain, Sprain	0	1	0	0	0	0		#NULL!		#NULL!			1	Treated, Examined, Released	1	0	9	Sports	0	#NULL!	#NULL!	1258	Mountain climbing, ACTIVITY, APPAREL OR EQUIPMENT
663	655	171130607	2017-11-12	2017	19	2	0	female	16.9919	0	non-specified		#NULL!	37	Ankle	2	Leg	1	0	0	0	0	57	Fracture	3	Fracture	1	0	0	0	0	0		#NULL!		#NULL!			4	Treated, Admitted, Hospitalized	0	1	9	Sports	0	#NULL!	#NULL!	1258	Mountain climbing, ACTIVITY, APPAREL OR EQUIPMENT
725	717	180515751	2018-05-02	2018	23	2	0	female	55.4188	1	Caucasian		#NULL!	75	Head	4	head	0	0	1	0	0	62	Internal Injury	2	soft tissue	0	0	1	0	0	0		#NULL!		#NULL!			1	Treated, Examined, Released	1	0	9	Sports	0	#NULL!	#NULL!	1258	Mountain climbing, ACTIVITY, APPAREL OR EQUIPMENT
743	734	180644333	2018-06-19	2018	34	2	1	male	17.5136	0	non-specified		#NULL!	75	Head	4	head	0	0	1	0	0	59	Laceration	2	soft tissue	0	0	1	0	0	0		#NULL!		#NULL!			1	Treated, Examined, Released	1	0	9	Sports	0	#NULL!	#NULL!	1258	Mountain climbing, ACTIVITY, APPAREL OR EQUIPMENT
780	771	180861062	2018-08-26	2018	28	2	0	female	55.4188	1	Caucasian		#NULL!	36	Lower leg	2	Leg	1	0	0	0	0	57	Fracture	3	Fracture	1	0	0	0	0	0		#NULL!		#NULL!			1	Treated, Examined, Released	1	0	9	Sports	0	#NULL!	#NULL!	1258	Mountain climbing, ACTIVITY, APPAREL OR EQUIPMENT
882	872	190604451	2019-04-29	2019	53	3	0	female	54.9889	1	Caucasian		2	83	Foot	2	Leg	1	0	0	0	0	53	Contusions	2	soft tissue	0	0	1	0	0	0		#NULL!		#NULL!			1	Treated, Examined, Released	1	0	9	Sports	0	0	0	1258	Mountain climbing, ACTIVITY, APPAREL OR EQUIPMENT
1174	1153	210731442	2021-07-12	2021	10	1	0	female	17.0695	1	Caucasian		2	75	Head	4	head	0	0	1	0	0	52	Concussion	1	Concussion	0	0	0	0	1	0		#NULL!		#NULL!			1	Treated, Examined, Released	1	0	9	Sports	0	0	0	1258	Mountain climbing, ACTIVITY, APPAREL OR EQUIPMENT
1204	1181	210918350	2021-09-02	2021	26	2	1	male	57.0141	2	African_American		0	37	Ankle	2	Leg	1	0	0	0	0	64	Strain, Sprain	4	Strain, Sprain	0	1	0	0	0	0		#NULL!		#NULL!			1	Treated, Examined, Released	1	0	9	Sports	0	0	0	1258	Mountain climbing, ACTIVITY, APPAREL OR EQUIPMENT
1298	1274	220535790	2022-05-06	2022	6	1	1	male	5.8342	1	Caucasian		2	32	Elbow	1	arm	0	1	0	0	0	57	Fracture	3	Fracture	1	0	0	0	0	0		#NULL!		#NULL!			1	Treated, Examined, Released	1	0	8	School	0	0	0	1258	Mountain climbing, ACTIVITY, APPAREL OR EQUIPMENT
1386	1361	221159641	2022-11-25	2022	30	2	0	female	19.2485	1	Caucasian		2	37	Ankle	2	Leg	1	0	0	0	0	64	Strain, Sprain	4	Strain, Sprain	0	1	0	0	0	0		#NULL!		#NULL!			1	Treated, Examined, Released	1	0	9	Sports	0	0	0	1258	Mountain climbing, ACTIVITY, APPAREL OR EQUIPMENT
552	545	170401383	2017-03-27	2017	22	2	1	male	77.6641	1	Caucasian		#NULL!	35	Knee	2	Leg	1	0	0	0	0	55	Dislocation	5	Dislocation	0	0	0	1	0	0		#NULL!		#NULL!			1	Treated, Examined, Released	1	0	9	Sports	0	#NULL!	#NULL!	1258	Mountain climbing, ACTIVITY, APPAREL OR EQUIPMENT
643	636	171028199	2017-10-08	2017	14	1	1	male	75.5651	4	Asian		#NULL!	37	Ankle	2	Leg	1	0	0	0	0	64	Strain, Sprain	4	Strain, Sprain	0	1	0	0	0	0		#NULL!		#NULL!			1	Treated, Examined, Released	1	0	9	Sports	0	#NULL!	#NULL!	1258	Mountain climbing, ACTIVITY, APPAREL OR EQUIPMENT
667	659	171157700	2017-11-25	2017	23	2	0	female	75.5651	1	Caucasian		#NULL!	37	Ankle	2	Leg	1	0	0	0	0	64	Strain, Sprain	4	Strain, Sprain	0	1	0	0	0	0		#NULL!		#NULL!			1	Treated, Examined, Released	1	0	0	Unknown	0	#NULL!	#NULL!	1258	Mountain climbing, ACTIVITY, APPAREL OR EQUIPMENT
932	919	190843395	2019-07-14	2019	28	2	1	male	84.0408	1	Caucasian		2	37	Ankle	2	Leg	1	0	0	0	0	64	Strain, Sprain	4	Strain, Sprain	0	1	0	0	0	0		#NULL!		#NULL!			1	Treated, Examined, Released	1	0	9	Sports	0	0	0	1258	Mountain climbing, ACTIVITY, APPAREL OR EQUIPMENT
1006	991	200137577	2020-01-12	2020	12	1	1	male	4.851	0	non-specified		0	37	Ankle	2	Leg	1	0	0	0	0	64	Strain, Sprain	4	Strain, Sprain	0	1	0	0	0	0		#NULL!		#NULL!			1	Treated, Examined, Released	1	0	9	Sports	0	0	0	1258	Mountain climbing, ACTIVITY, APPAREL OR EQUIPMENT
1136	1115	210524365	2021-04-16	2021	28	2	0	female	16.216	0	non-specified		0	37	Ankle	2	Leg	1	0	0	0	0	57	Fracture	3	Fracture	1	0	0	0	0	0		#NULL!		#NULL!			1	Treated, Examined, Released	1	0	0	Unknown	0	0	0	1258	Mountain climbing, ACTIVITY, APPAREL OR EQUIPMENT
1149	1128	210610115	2021-06-03	2021	27	2	1	male	16.216	1	Caucasian		2	37	Ankle	2	Leg	1	0	0	0	0	71	Other	0	Other	0	0	0	0	0	1	ACUTE RIGHT ANKLE PAIN	#NULL!		#NULL!			1	Treated, Examined, Released	1	0	9	Sports	0	0	0	1258	Mountain climbing, ACTIVITY, APPAREL OR EQUIPMENT
1157	1136	210640896	2021-06-17	2021	27	2	0	female	16.216	1	Caucasian		2	37	Ankle	2	Leg	1	0	0	0	0	57	Fracture	3	Fracture	1	0	0	0	0	0		#NULL!		#NULL!			4	Treated, Admitted, Hospitalized	0	1	9	Sports	0	0	0	1258	Mountain climbing, ACTIVITY, APPAREL OR EQUIPMENT
1392	1367	230132163	2022-11-30	2022	22	2	0	female	19.2485	1	Caucasian		2	37	Ankle	2	Leg	1	0	0	0	0	57	Fracture	3	Fracture	1	0	0	0	0	0		#NULL!		#NULL!			1	Treated, Examined, Released	1	0	0	Unknown	0	0	0	1258	Mountain climbing, ACTIVITY, APPAREL OR EQUIPMENT
672	664	180103750	2017-12-03	2017	27	2	1	male	16.9919	3	Other	HISPANIC	#NULL!	83	Foot	2	Leg	1	0	0	0	0	57	Fracture	3	Fracture	1	0	0	0	0	0		#NULL!		#NULL!			1	Treated, Examined, Released	1	0	9	Sports	0	#NULL!	#NULL!	1258	Mountain climbing, ACTIVITY, APPAREL OR EQUIPMENT
1205	1182	210924812	2021-09-07	2021	21	2	1	male	57.0141	1	Caucasian		2	35	Knee	2	Leg	1	0	0	0	0	55	Dislocation	5	Dislocation	0	0	0	1	0	0		#NULL!		#NULL!			1	Treated, Examined, Released	1	0	9	Sports	0	0	0	1258	Mountain climbing, ACTIVITY, APPAREL OR EQUIPMENT
1290	1266	220443806	2022-04-19	2022	21	2	0	female	17.2223	0	non-specified		0	37	Ankle	2	Leg	1	0	0	0	0	64	Strain, Sprain	4	Strain, Sprain	0	1	0	0	0	0		#NULL!		#NULL!			1	Treated, Examined, Released	1	0	9	Sports	0	0	0	1258	Mountain climbing, ACTIVITY, APPAREL OR EQUIPMENT
1328	1304	220739330	2022-07-11	2022	24	2	1	male	19.2485	1	Caucasian		2	35	Knee	2	Leg	1	0	0	0	0	64	Strain, Sprain	4	Strain, Sprain	0	1	0	0	0	0		#NULL!		#NULL!			1	Treated, Examined, Released	1	0	9	Sports	0	0	0	1258	Mountain climbing, ACTIVITY, APPAREL OR EQUIPMENT
802	792	180954093	2018-08-30	2018	13	1	1	male	4.9383	1	Caucasian		#NULL!	79	Lower Trunk	3	trunk	0	0	0	1	0	71	Other	0	Other	0	0	0	0	0	1	ABDOMINAL PAIN	#NULL!		#NULL!			1	Treated, Examined, Released	1	0	8	School	0	#NULL!	#NULL!	1258	Mountain climbing, ACTIVITY, APPAREL OR EQUIPMENT
1175	1154	210738184	2021-07-07	2021	29	2	0	female	17.0695	0	non-specified		0	37	Ankle	2	Leg	1	0	0	0	0	64	Strain, Sprain	4	Strain, Sprain	0	1	0	0	0	0		#NULL!		#NULL!			1	Treated, Examined, Released	1	0	0	Unknown	0	0	0	1258	Mountain climbing, ACTIVITY, APPAREL OR EQUIPMENT
1203	1180	210914122	2021-08-23	2021	13	1	1	male	5.5447	0	non-specified		0	31	Upper trunk	3	trunk	0	0	0	1	0	71	Other	0	Other	0	0	0	0	0	1	PAIN	#NULL!		#NULL!			1	Treated, Examined, Released	1	0	9	Sports	0	0	0	1258	Mountain climbing, ACTIVITY, APPAREL OR EQUIPMENT
1225	1201	211102922	2021-08-27	2021	7	1	1	male	5.5447	0	non-specified		0	33	Lower arm	1	arm	0	1	0	0	0	57	Fracture	3	Fracture	1	0	0	0	0	0		#NULL!		#NULL!			4	Treated, Admitted, Hospitalized	0	1	8	School	0	0	0	1258	Mountain climbing, ACTIVITY, APPAREL OR EQUIPMENT
298	297	150630853	2015-05-31	2015	23	2	0	female	37.6645	1	Caucasian		#NULL!	37	Ankle	2	Leg	1	0	0	0	0	57	Fracture	3	Fracture	1	0	0	0	0	0		#NULL!		#NULL!			1	Treated, Examined, Released	1	0	9	Sports	0	#NULL!	#NULL!	1258	Mountain climbing, ACTIVITY, APPAREL OR EQUIPMENT
370	367	151151139	2015-11-22	2015	35	3	0	female	16.565	0	non-specified		#NULL!	31	Upper trunk	3	trunk	0	0	0	1	0	71	Other	0	Other	0	0	0	0	0	1	BACK PAIN	#NULL!		#NULL!			1	Treated, Examined, Released	1	0	9	Sports	0	#NULL!	#NULL!	3277	EXERCISE (ACTIVITY OR APPAREL, W/O EQUIP)
1039	1021	200612200	2020-05-30	2020	14	1	0	female	4.851	1	Caucasian		2	37	Ankle	2	Leg	1	0	0	0	0	71	Other	0	Other	0	0	0	0	0	1	ANKLE PAIN	75	Head	62	Internal injury		1	Treated, Examined, Released	1	0	9	Sports	0	0	0	1258	Mountain climbing, ACTIVITY, APPAREL OR EQUIPMENT
1339	1315	221039627	2022-07-05	2022	20	2	1	male	19.2485	1	Caucasian		2	35	Knee	2	Leg	1	0	0	0	0	55	Dislocation	5	Dislocation	0	0	0	1	0	0		#NULL!		#NULL!			1	Treated, Examined, Released	1	0	0	Unknown	0	0	0	1258	Mountain climbing, ACTIVITY, APPAREL OR EQUIPMENT
1	1	130115076	2013-01-02	2013	16	1	0	female	14.8537	4	Asian		#NULL!	37	Ankle	2	Leg	1	0	0	0	0	64	Strain, Sprain	4	Strain, Sprain	0	1	0	0	0	0		#NULL!		#NULL!			1	Treated, Examined, Released	1	0	9	Sports	0	#NULL!	#NULL!	1258	Mountain climbing, ACTIVITY, APPAREL OR EQUIPMENT
2	2	130127050	2013-01-10	2013	23	2	1	male	88.4147	1	Caucasian		#NULL!	37	Ankle	2	Leg	1	0	0	0	0	57	Fracture	3	Fracture	1	0	0	0	0	0		#NULL!		#NULL!			1	Treated, Examined, Released	1	0	0	Unknown	0	#NULL!	#NULL!	1258	Mountain climbing, ACTIVITY, APPAREL OR EQUIPMENT
3	3	130145675	2013-01-19	2013	32	2	1	male	14.8537	4	Asian		#NULL!	30	Shoulder	1	arm	0	1	0	0	0	55	Dislocation	5	Dislocation	0	0	0	1	0	0		#NULL!		#NULL!			1	Treated, Examined, Released	1	0	9	Sports	0	#NULL!	#NULL!	1258	Mountain climbing, ACTIVITY, APPAREL OR EQUIPMENT
5	5	130153213	2013-01-22	2013	24	2	1	male	14.8537	0	non-specified		#NULL!	83	Foot	2	Leg	1	0	0	0	0	53	Contusions	2	soft tissue	0	0	1	0	0	0		#NULL!		#NULL!			1	Treated, Examined, Released	1	0	9	Sports	0	#NULL!	#NULL!	1258	Mountain climbing, ACTIVITY, APPAREL OR EQUIPMENT
6	6	130156080	2013-01-25	2013	22	2	0	female	14.8537	0	non-specified		#NULL!	35	Knee	2	Leg	1	0	0	0	0	64	Strain, Sprain	4	Strain, Sprain	0	1	0	0	0	0		#NULL!		#NULL!			1	Treated, Examined, Released	1	0	9	Sports	0	#NULL!	#NULL!	1258	Mountain climbing, ACTIVITY, APPAREL OR EQUIPMENT
7	7	130157693	2013-01-27	2013	25	2	0	female	14.8537	1	Caucasian		#NULL!	37	Ankle	2	Leg	1	0	0	0	0	57	Fracture	3	Fracture	1	0	0	0	0	0		#NULL!		#NULL!			1	Treated, Examined, Released	1	0	9	Sports	0	#NULL!	#NULL!	1258	Mountain climbing, ACTIVITY, APPAREL OR EQUIPMENT
10	10	130205150	2013-02-01	2013	14	1	0	female	14.8537	1	Caucasian		#NULL!	37	Ankle	2	Leg	1	0	0	0	0	64	Strain, Sprain	4	Strain, Sprain	0	1	0	0	0	0		#NULL!		#NULL!			1	Treated, Examined, Released	1	0	9	Sports	0	#NULL!	#NULL!	1258	Mountain climbing, ACTIVITY, APPAREL OR EQUIPMENT
11	11	130209300	2013-01-16	2013	38	3	1	male	14.8537	1	Caucasian		#NULL!	33	Lower arm	1	arm	0	1	0	0	0	57	Fracture	3	Fracture	1	0	0	0	0	0		#NULL!		#NULL!			4	Treated, Admitted, Hospitalized	0	1	9	Sports	0	#NULL!	#NULL!	1258	Mountain climbing, ACTIVITY, APPAREL OR EQUIPMENT
12	12	130240543	2013-02-19	2013	55	3	0	female	88.4147	1	Caucasian		#NULL!	79	Lower Trunk	3	trunk	0	0	0	1	0	71	Other	0	Other	0	0	0	0	0	1	PAIN	#NULL!		#NULL!			1	Treated, Examined, Released	1	0	9	Sports	0	#NULL!	#NULL!	1258	Mountain climbing, ACTIVITY, APPAREL OR EQUIPMENT
14	14	130243106	2013-02-17	2013	22	2	1	male	14.8537	0	non-specified		#NULL!	83	Foot	2	Leg	1	0	0	0	0	71	Other	0	Other	0	0	0	0	0	1	HEEL PN	#NULL!		#NULL!			1	Treated, Examined, Released	1	0	9	Sports	0	#NULL!	#NULL!	1258	Mountain climbing, ACTIVITY, APPAREL OR EQUIPMENT
15	15	130250351	2013-02-25	2013	8	1	0	female	14.8537	1	Caucasian		#NULL!	32	Elbow	1	arm	0	1	0	0	0	57	Fracture	3	Fracture	1	0	0	0	0	0		#NULL!		#NULL!			1	Treated, Examined, Released	1	0	8	School	0	#NULL!	#NULL!	1258	Mountain climbing, ACTIVITY, APPAREL OR EQUIPMENT
16	16	130312687	2013-02-22	2013	11	1	0	female	14.8537	0	non-specified		#NULL!	31	Upper trunk	3	trunk	0	0	0	1	0	71	Other	0	Other	0	0	0	0	0	1	PAIN	#NULL!		#NULL!			1	Treated, Examined, Released	1	0	9	Sports	0	#NULL!	#NULL!	1258	Mountain climbing, ACTIVITY, APPAREL OR EQUIPMENT
17	17	130314914	2013-03-03	2013	74	3	1	male	76.7142	1	Caucasian		#NULL!	35	Knee	2	Leg	1	0	0	0	0	59	Laceration	2	soft tissue	0	0	1	0	0	0		#NULL!		#NULL!			1	Treated, Examined, Released	1	0	0	Unknown	0	#NULL!	#NULL!	1258	Mountain climbing, ACTIVITY, APPAREL OR EQUIPMENT
18	18	130315767	2013-02-26	2013	24	2	1	male	14.8537	0	non-specified		#NULL!	92	Finger	1	arm	0	1	0	0	0	50	Amputation	0	Other	0	0	0	0	0	1		#NULL!		#NULL!			1	Treated, Examined, Released	1	0	9	Sports	0	#NULL!	#NULL!	1258	Mountain climbing, ACTIVITY, APPAREL OR EQUIPMENT
19	19	130324116	2013-03-11	2013	20	2	0	female	14.8537	1	Caucasian		#NULL!	79	Lower Trunk	3	trunk	0	0	0	1	0	64	Strain, Sprain	4	Strain, Sprain	0	1	0	0	0	0		#NULL!		#NULL!			1	Treated, Examined, Released	1	0	9	Sports	0	#NULL!	#NULL!	1258	Mountain climbing, ACTIVITY, APPAREL OR EQUIPMENT
21	21	130336148	2013-03-17	2013	24	2	0	female	14.8537	1	Caucasian		#NULL!	37	Ankle	2	Leg	1	0	0	0	0	57	Fracture	3	Fracture	1	0	0	0	0	0		#NULL!		#NULL!			1	Treated, Examined, Released	1	0	9	Sports	0	#NULL!	#NULL!	1258	Mountain climbing, ACTIVITY, APPAREL OR EQUIPMENT
22	22	130341001	2013-03-07	2013	10	1	1	male	5.7324	1	Caucasian		#NULL!	79	Lower Trunk	3	trunk	0	0	0	1	0	71	Other	0	Other	0	0	0	0	0	1	PAIN/APPENDICITIS	#NULL!		#NULL!			4	Treated, Admitted, Hospitalized	0	1	9	Sports	0	#NULL!	#NULL!	1258	Mountain climbing, ACTIVITY, APPAREL OR EQUIPMENT
23	23	130343373	2013-03-22	2013	13	1	1	male	14.8537	0	non-specified		#NULL!	83	Foot	2	Leg	1	0	0	0	0	71	Other	0	Other	0	0	0	0	0	1	PAIN	#NULL!		#NULL!			1	Treated, Examined, Released	1	0	9	Sports	0	#NULL!	#NULL!	1258	Mountain climbing, ACTIVITY, APPAREL OR EQUIPMENT
24	24	130346234	2013-03-18	2013	37	3	1	male	14.8537	1	Caucasian		#NULL!	35	Knee	2	Leg	1	0	0	0	0	64	Strain, Sprain	4	Strain, Sprain	0	1	0	0	0	0		#NULL!		#NULL!			1	Treated, Examined, Released	1	0	9	Sports	0	#NULL!	#NULL!	1258	Mountain climbing, ACTIVITY, APPAREL OR EQUIPMENT
25	25	130347529	2013-02-28	2013	12	1	1	male	88.4147	1	Caucasian		#NULL!	38	Pubic region	3	trunk	0	0	0	1	0	71	Other	0	Other	0	0	0	0	0	1	TRAUMA	#NULL!		#NULL!			1	Treated, Examined, Released	1	0	8	School	0	#NULL!	#NULL!	1258	Mountain climbing, ACTIVITY, APPAREL OR EQUIPMENT
26	26	130412092	2013-03-22	2013	12	1	0	female	14.8537	3	Other	HISPANIC	#NULL!	32	Elbow	1	arm	0	1	0	0	0	53	Contusions	2	soft tissue	0	0	1	0	0	0		#NULL!		#NULL!			1	Treated, Examined, Released	1	0	9	Sports	0	#NULL!	#NULL!	1258	Mountain climbing, ACTIVITY, APPAREL OR EQUIPMENT
27	27	130416686	2013-04-05	2013	12	1	1	male	14.8537	0	non-specified		#NULL!	85	All parts body	5	All parts	0	0	0	0	1	71	Other	0	Other	0	0	0	0	0	1	DEHYDRATION	#NULL!		#NULL!			1	Treated, Examined, Released	1	0	9	Sports	0	#NULL!	#NULL!	3299	EXERCISE (ACTIVITY OR APPAREL, W/O EQUIP)
28	28	130427529	2013-04-06	2013	25	2	1	male	76.7142	1	Caucasian		#NULL!	75	Head	4	head	0	0	1	0	0	52	Concussion	1	Concussion	0	0	0	0	1	0		#NULL!		#NULL!			1	Treated, Examined, Released	1	0	9	Sports	0	#NULL!	#NULL!	1258	Mountain climbing, ACTIVITY, APPAREL OR EQUIPMENT
29	29	130435713	2013-04-13	2013	15	1	0	female	77.2173	1	Caucasian		#NULL!	31	Upper trunk	3	trunk	0	0	0	1	0	64	Strain, Sprain	4	Strain, Sprain	0	1	0	0	0	0		#NULL!		#NULL!			1	Treated, Examined, Released	1	0	9	Sports	0	#NULL!	#NULL!	1258	Mountain climbing, ACTIVITY, APPAREL OR EQUIPMENT
30	30	130446965	2013-04-18	2013	32	2	1	male	14.8537	1	Caucasian		#NULL!	83	Foot	2	Leg	1	0	0	0	0	64	Strain, Sprain	4	Strain, Sprain	0	1	0	0	0	0		#NULL!		#NULL!			1	Treated, Examined, Released	1	0	9	Sports	0	#NULL!	#NULL!	1258	Mountain climbing, ACTIVITY, APPAREL OR EQUIPMENT
32	32	130447746	2013-04-17	2013	40	3	1	male	14.8537	0	non-specified		#NULL!	33	Lower arm	1	arm	0	1	0	0	0	63	Puncture	0	Other	0	0	0	0	0	1		#NULL!		#NULL!			1	Treated, Examined, Released	1	0	9	Sports	0	#NULL!	#NULL!	1258	Mountain climbing, ACTIVITY, APPAREL OR EQUIPMENT
33	33	130454080	2013-04-21	2013	40	3	1	male	76.7142	1	Caucasian		#NULL!	75	Head	4	head	0	0	1	0	0	59	Laceration	2	soft tissue	0	0	1	0	0	0		#NULL!		#NULL!			1	Treated, Examined, Released	1	0	9	Sports	0	#NULL!	#NULL!	1258	Mountain climbing, ACTIVITY, APPAREL OR EQUIPMENT
34	34	130456688	2013-04-23	2013	28	2	1	male	14.8537	0	non-specified		#NULL!	30	Shoulder	1	arm	0	1	0	0	0	55	Dislocation	5	Dislocation	0	0	0	1	0	0		#NULL!		#NULL!			1	Treated, Examined, Released	1	0	9	Sports	0	#NULL!	#NULL!	1258	Mountain climbing, ACTIVITY, APPAREL OR EQUIPMENT
35	35	130505657	2013-03-16	2013	23	2	1	male	14.8537	1	Caucasian		#NULL!	36	Lower leg	2	Leg	1	0	0	0	0	59	Laceration	2	soft tissue	0	0	1	0	0	0		#NULL!		#NULL!			6	Left WO being seen	0	0	5	Public	0	#NULL!	#NULL!	1258	Mountain climbing, ACTIVITY, APPAREL OR EQUIPMENT
36	36	130517890	2013-04-17	2013	26	2	0	female	14.8537	0	non-specified		#NULL!	31	Upper trunk	3	trunk	0	0	0	1	0	57	Fracture	3	Fracture	1	0	0	0	0	0		#NULL!		#NULL!			4	Treated, Admitted, Hospitalized	0	1	9	Sports	0	#NULL!	#NULL!	1258	Mountain climbing, ACTIVITY, APPAREL OR EQUIPMENT
37	37	130530103	2013-05-12	2013	29	2	1	male	14.8537	0	non-specified		#NULL!	92	Finger	1	arm	0	1	0	0	0	64	Strain, Sprain	4	Strain, Sprain	0	1	0	0	0	0		#NULL!		#NULL!			1	Treated, Examined, Released	1	0	9	Sports	0	#NULL!	#NULL!	1258	Mountain climbing, ACTIVITY, APPAREL OR EQUIPMENT
38	38	130541450	2013-05-16	2013	9	1	0	female	14.8537	0	non-specified		#NULL!	31	Upper trunk	3	trunk	0	0	0	1	0	71	Other	0	Other	0	0	0	0	0	1	CHEST WALL PAIN	#NULL!		#NULL!			1	Treated, Examined, Released	1	0	9	Sports	0	#NULL!	#NULL!	1258	Mountain climbing, ACTIVITY, APPAREL OR EQUIPMENT
39	39	130543062	2013-05-18	2013	26	2	1	male	78.8451	1	Caucasian		#NULL!	30	Shoulder	1	arm	0	1	0	0	0	64	Strain, Sprain	4	Strain, Sprain	0	1	0	0	0	0		#NULL!		#NULL!			1	Treated, Examined, Released	1	0	9	Sports	0	#NULL!	#NULL!	1258	Mountain climbing, ACTIVITY, APPAREL OR EQUIPMENT
40	40	130550069	2013-05-15	2013	23	2	0	female	88.4147	1	Caucasian		#NULL!	83	Foot	2	Leg	1	0	0	0	0	57	Fracture	3	Fracture	1	0	0	0	0	0		#NULL!		#NULL!			1	Treated, Examined, Released	1	0	9	Sports	0	#NULL!	#NULL!	1258	Mountain climbing, ACTIVITY, APPAREL OR EQUIPMENT
41	41	130550922	2013-05-11	2013	14	1	1	male	88.4147	0	non-specified		#NULL!	34	Wrist	1	arm	0	1	0	0	0	64	Strain, Sprain	4	Strain, Sprain	0	1	0	0	0	0		#NULL!		#NULL!			1	Treated, Examined, Released	1	0	9	Sports	0	#NULL!	#NULL!	1258	Mountain climbing, ACTIVITY, APPAREL OR EQUIPMENT
42	42	130552831	2013-05-05	2013	20	2	0	female	14.8537	0	non-specified		#NULL!	76	Face	4	head	0	0	1	0	0	59	Laceration	2	soft tissue	0	0	1	0	0	0		#NULL!		#NULL!			1	Treated, Examined, Released	1	0	9	Sports	0	#NULL!	#NULL!	1884	CEILINGS AND WALLS (INTERIOR PART OF COMPLETED STRUCTURE)
43	43	130553269	2013-05-22	2013	16	1	1	male	77.2173	1	Caucasian		#NULL!	83	Foot	2	Leg	1	0	0	0	0	53	Contusions	2	soft tissue	0	0	1	0	0	0		#NULL!		#NULL!			1	Treated, Examined, Released	1	0	9	Sports	0	#NULL!	#NULL!	1258	Mountain climbing, ACTIVITY, APPAREL OR EQUIPMENT
44	44	130563321	2013-05-19	2013	26	2	0	female	14.8537	1	Caucasian		#NULL!	37	Ankle	2	Leg	1	0	0	0	0	64	Strain, Sprain	4	Strain, Sprain	0	1	0	0	0	0		#NULL!		#NULL!			1	Treated, Examined, Released	1	0	9	Sports	0	#NULL!	#NULL!	1258	Mountain climbing, ACTIVITY, APPAREL OR EQUIPMENT
45	45	130611278	2013-06-01	2013	19	2	1	male	78.8451	0	non-specified		#NULL!	75	Head	4	head	0	0	1	0	0	53	Contusions	2	soft tissue	0	0	1	0	0	0		#NULL!		#NULL!			1	Treated, Examined, Released	1	0	9	Sports	0	#NULL!	#NULL!	1258	Mountain climbing, ACTIVITY, APPAREL OR EQUIPMENT
47	47	130617765	2013-06-06	2013	28	2	1	male	78.8451	0	non-specified		#NULL!	35	Knee	2	Leg	1	0	0	0	0	53	Contusions	2	soft tissue	0	0	1	0	0	0		#NULL!		#NULL!			1	Treated, Examined, Released	1	0	5	Public	0	#NULL!	#NULL!	1258	Mountain climbing, ACTIVITY, APPAREL OR EQUIPMENT
48	48	130623868	2013-05-30	2013	32	2	0	female	14.8537	0	non-specified		#NULL!	37	Ankle	2	Leg	1	0	0	0	0	57	Fracture	3	Fracture	1	0	0	0	0	0		#NULL!		#NULL!			1	Treated, Examined, Released	1	0	9	Sports	0	#NULL!	#NULL!	1258	Mountain climbing, ACTIVITY, APPAREL OR EQUIPMENT
49	49	130624157	2013-03-08	2013	30	2	1	male	14.8537	0	non-specified		#NULL!	37	Ankle	2	Leg	1	0	0	0	0	55	Dislocation	5	Dislocation	0	0	0	1	0	0		#NULL!		#NULL!			1	Treated, Examined, Released	1	0	5	Public	0	#NULL!	#NULL!	1258	Mountain climbing, ACTIVITY, APPAREL OR EQUIPMENT
50	50	130626940	2013-06-09	2013	20	2	0	female	77.2173	1	Caucasian		#NULL!	35	Knee	2	Leg	1	0	0	0	0	59	Laceration	2	soft tissue	0	0	1	0	0	0		#NULL!		#NULL!			1	Treated, Examined, Released	1	0	9	Sports	0	#NULL!	#NULL!	1258	Mountain climbing, ACTIVITY, APPAREL OR EQUIPMENT
51	51	130647099	2013-02-25	2013	22	2	0	female	14.8537	0	non-specified		#NULL!	37	Ankle	2	Leg	1	0	0	0	0	64	Strain, Sprain	4	Strain, Sprain	0	1	0	0	0	0		#NULL!		#NULL!			1	Treated, Examined, Released	1	0	5	Public	0	#NULL!	#NULL!	1258	Mountain climbing, ACTIVITY, APPAREL OR EQUIPMENT
52	52	130659639	2013-06-18	2013	31	2	1	male	78.8451	1	Caucasian		#NULL!	37	Ankle	2	Leg	1	0	0	0	0	64	Strain, Sprain	4	Strain, Sprain	0	1	0	0	0	0		#NULL!		#NULL!			1	Treated, Examined, Released	1	0	9	Sports	0	#NULL!	#NULL!	1258	Mountain climbing, ACTIVITY, APPAREL OR EQUIPMENT
53	53	130708592	2013-06-13	2013	27	2	1	male	14.8537	0	non-specified		#NULL!	83	Foot	2	Leg	1	0	0	0	0	57	Fracture	3	Fracture	1	0	0	0	0	0		#NULL!		#NULL!			1	Treated, Examined, Released	1	0	9	Sports	0	#NULL!	#NULL!	1258	Mountain climbing, ACTIVITY, APPAREL OR EQUIPMENT
54	54	130712881	2013-06-30	2013	44	3	1	male	77.2173	1	Caucasian		#NULL!	33	Lower arm	1	arm	0	1	0	0	0	64	Strain, Sprain	4	Strain, Sprain	0	1	0	0	0	0		#NULL!		#NULL!			1	Treated, Examined, Released	1	0	9	Sports	0	#NULL!	#NULL!	1258	Mountain climbing, ACTIVITY, APPAREL OR EQUIPMENT
55	55	130721762	2013-07-06	2013	22	2	1	male	38.8395	0	non-specified		#NULL!	83	Foot	2	Leg	1	0	0	0	0	53	Contusions	2	soft tissue	0	0	1	0	0	0		#NULL!		#NULL!			1	Treated, Examined, Released	1	0	9	Sports	0	#NULL!	#NULL!	1258	Mountain climbing, ACTIVITY, APPAREL OR EQUIPMENT
57	57	130721880	2013-07-05	2013	76	3	1	male	38.8395	0	non-specified		#NULL!	37	Ankle	2	Leg	1	0	0	0	0	57	Fracture	3	Fracture	1	0	0	0	0	0		#NULL!		#NULL!			4	Treated, Admitted, Hospitalized	0	1	9	Sports	0	#NULL!	#NULL!	1258	Mountain climbing, ACTIVITY, APPAREL OR EQUIPMENT
59	59	130734290	2013-07-11	2013	31	2	0	female	77.2173	1	Caucasian		#NULL!	36	Lower leg	2	Leg	1	0	0	0	0	57	Fracture	3	Fracture	1	0	0	0	0	0		#NULL!		#NULL!			4	Treated, Admitted, Hospitalized	0	1	5	Public	0	#NULL!	#NULL!	1258	Mountain climbing, ACTIVITY, APPAREL OR EQUIPMENT
61	61	130742814	2013-07-08	2013	23	2	0	female	88.4147	4	Asian		#NULL!	37	Ankle	2	Leg	1	0	0	0	0	57	Fracture	3	Fracture	1	0	0	0	0	0		#NULL!		#NULL!			1	Treated, Examined, Released	1	0	9	Sports	0	#NULL!	#NULL!	1258	Mountain climbing, ACTIVITY, APPAREL OR EQUIPMENT
62	62	130749302	2013-07-07	2013	39	3	0	female	14.8537	0	non-specified		#NULL!	33	Lower arm	1	arm	0	1	0	0	0	74	Dermatitis, conjunctivitis	0	other	0	0	0	0	0	1		#NULL!		#NULL!			1	Treated, Examined, Released	1	0	0	Unknown	0	#NULL!	#NULL!	1258	Mountain climbing, ACTIVITY, APPAREL OR EQUIPMENT
63	63	130750542	2013-07-01	2013	35	3	1	male	14.8537	0	non-specified		#NULL!	36	Lower leg	2	Leg	1	0	0	0	0	71	Other	0	Other	0	0	0	0	0	1	PAIN	#NULL!		#NULL!			1	Treated, Examined, Released	1	0	9	Sports	0	#NULL!	#NULL!	1258	Mountain climbing, ACTIVITY, APPAREL OR EQUIPMENT
64	64	130767857	2013-07-26	2013	35	3	1	male	14.8537	1	Caucasian		#NULL!	83	Foot	2	Leg	1	0	0	0	0	64	Strain, Sprain	4	Strain, Sprain	0	1	0	0	0	0		#NULL!		#NULL!			1	Treated, Examined, Released	1	0	9	Sports	0	#NULL!	#NULL!	1258	Mountain climbing, ACTIVITY, APPAREL OR EQUIPMENT
65	65	130769176	2013-07-28	2013	52	3	1	male	14.8537	1	Caucasian		#NULL!	35	Knee	2	Leg	1	0	0	0	0	64	Strain, Sprain	4	Strain, Sprain	0	1	0	0	0	0		#NULL!		#NULL!			1	Treated, Examined, Released	1	0	9	Sports	0	#NULL!	#NULL!	1258	Mountain climbing, ACTIVITY, APPAREL OR EQUIPMENT
66	66	130806204	2013-08-03	2013	20	2	0	female	77.2173	1	Caucasian		#NULL!	30	Shoulder	1	arm	0	1	0	0	0	57	Fracture	3	Fracture	1	0	0	0	0	0		#NULL!		#NULL!			1	Treated, Examined, Released	1	0	9	Sports	0	#NULL!	#NULL!	1258	Mountain climbing, ACTIVITY, APPAREL OR EQUIPMENT
67	67	130824094	2013-08-06	2013	12	1	1	male	81.0979	1	Caucasian		#NULL!	75	Head	4	head	0	0	1	0	0	52	Concussion	1	Concussion	0	0	0	0	1	0		#NULL!		#NULL!			1	Treated, Examined, Released	1	0	9	Sports	0	#NULL!	#NULL!	1258	Mountain climbing, ACTIVITY, APPAREL OR EQUIPMENT
68	68	130827536	2013-07-31	2013	14	1	1	male	81.0979	1	Caucasian		#NULL!	35	Knee	2	Leg	1	0	0	0	0	64	Strain, Sprain	4	Strain, Sprain	0	1	0	0	0	0		#NULL!		#NULL!			1	Treated, Examined, Released	1	0	9	Sports	0	#NULL!	#NULL!	1258	Mountain climbing, ACTIVITY, APPAREL OR EQUIPMENT
71	71	130836507	2013-08-10	2013	27	2	1	male	14.8537	0	non-specified		#NULL!	75	Head	4	head	0	0	1	0	0	62	Internal Injury	2	soft tissue	0	0	1	0	0	0		#NULL!		#NULL!			1	Treated, Examined, Released	1	0	9	Sports	0	#NULL!	#NULL!	1258	Mountain climbing, ACTIVITY, APPAREL OR EQUIPMENT
72	72	130840612	2013-08-03	2013	58	3	1	male	14.8537	0	non-specified		#NULL!	36	Lower leg	2	Leg	1	0	0	0	0	53	Contusions	2	soft tissue	0	0	1	0	0	0		#NULL!		#NULL!			1	Treated, Examined, Released	1	0	9	Sports	0	#NULL!	#NULL!	1258	Mountain climbing, ACTIVITY, APPAREL OR EQUIPMENT
73	73	130843545	2013-08-09	2013	33	2	0	female	14.8537	0	non-specified		#NULL!	35	Knee	2	Leg	1	0	0	0	0	71	Other	0	Other	0	0	0	0	0	1	INJ TO KNEE	#NULL!		#NULL!			1	Treated, Examined, Released	1	0	9	Sports	0	#NULL!	#NULL!	1258	Mountain climbing, ACTIVITY, APPAREL OR EQUIPMENT
76	76	130848634	2013-07-28	2013	32	2	1	male	14.8537	4	Asian		#NULL!	36	Lower leg	2	Leg	1	0	0	0	0	57	Fracture	3	Fracture	1	0	0	0	0	0		#NULL!		#NULL!			1	Treated, Examined, Released	1	0	9	Sports	0	#NULL!	#NULL!	1258	Mountain climbing, ACTIVITY, APPAREL OR EQUIPMENT
78	78	130859347	2013-08-22	2013	17	1	1	male	81.0979	1	Caucasian		#NULL!	35	Knee	2	Leg	1	0	0	0	0	59	Laceration	2	soft tissue	0	0	1	0	0	0		#NULL!		#NULL!			1	Treated, Examined, Released	1	0	5	Public	0	#NULL!	#NULL!	1258	Mountain climbing, ACTIVITY, APPAREL OR EQUIPMENT
79	79	130861578	2013-08-15	2013	29	2	1	male	14.8537	0	non-specified		#NULL!	37	Ankle	2	Leg	1	0	0	0	0	57	Fracture	3	Fracture	1	0	0	0	0	0		#NULL!		#NULL!			4	Treated, Admitted, Hospitalized	0	1	9	Sports	0	#NULL!	#NULL!	1258	Mountain climbing, ACTIVITY, APPAREL OR EQUIPMENT
80	80	130861926	2013-08-23	2013	25	2	0	female	14.8537	1	Caucasian		#NULL!	37	Ankle	2	Leg	1	0	0	0	0	57	Fracture	3	Fracture	1	0	0	0	0	0		#NULL!		#NULL!			1	Treated, Examined, Released	1	0	9	Sports	0	#NULL!	#NULL!	1258	Mountain climbing, ACTIVITY, APPAREL OR EQUIPMENT
81	81	130866376	2013-08-28	2013	23	2	0	female	14.8537	1	Caucasian		#NULL!	37	Ankle	2	Leg	1	0	0	0	0	64	Strain, Sprain	4	Strain, Sprain	0	1	0	0	0	0		#NULL!		#NULL!			1	Treated, Examined, Released	1	0	9	Sports	0	#NULL!	#NULL!	1258	Mountain climbing, ACTIVITY, APPAREL OR EQUIPMENT
82	82	130902871	2013-08-24	2013	27	2	1	male	14.8537	0	non-specified		#NULL!	93	Toe	2	Leg	1	0	0	0	0	50	Amputation	0	Other	0	0	0	0	0	1		#NULL!		#NULL!			4	Treated, Admitted, Hospitalized	0	1	9	Sports	0	#NULL!	#NULL!	1258	Mountain climbing, ACTIVITY, APPAREL OR EQUIPMENT
83	83	130903438	2013-08-17	2013	28	2	1	male	14.8537	0	non-specified		#NULL!	92	Finger	1	arm	0	1	0	0	0	59	Laceration	2	soft tissue	0	0	1	0	0	0		#NULL!		#NULL!			1	Treated, Examined, Released	1	0	9	Sports	0	#NULL!	#NULL!	1258	Mountain climbing, ACTIVITY, APPAREL OR EQUIPMENT
85	85	130921825	2013-08-24	2013	26	2	1	male	14.8537	0	non-specified		#NULL!	37	Ankle	2	Leg	1	0	0	0	0	57	Fracture	3	Fracture	1	0	0	0	0	0		#NULL!		#NULL!			1	Treated, Examined, Released	1	0	9	Sports	0	#NULL!	#NULL!	1258	Mountain climbing, ACTIVITY, APPAREL OR EQUIPMENT
86	86	130926480	2013-09-01	2013	19	2	1	male	78.8451	1	Caucasian		#NULL!	36	Lower leg	2	Leg	1	0	0	0	0	59	Laceration	2	soft tissue	0	0	1	0	0	0		#NULL!		#NULL!			1	Treated, Examined, Released	1	0	9	Sports	0	#NULL!	#NULL!	1258	Mountain climbing, ACTIVITY, APPAREL OR EQUIPMENT
87	87	130934920	2013-09-10	2013	26	2	1	male	14.8537	1	Caucasian		#NULL!	30	Shoulder	1	arm	0	1	0	0	0	55	Dislocation	5	Dislocation	0	0	0	1	0	0		#NULL!		#NULL!			1	Treated, Examined, Released	1	0	9	Sports	0	#NULL!	#NULL!	1258	Mountain climbing, ACTIVITY, APPAREL OR EQUIPMENT
89	89	130944616	2013-08-30	2013	49	3	0	female	14.8537	1	Caucasian		#NULL!	34	Wrist	1	arm	0	1	0	0	0	57	Fracture	3	Fracture	1	0	0	0	0	0		#NULL!		#NULL!			1	Treated, Examined, Released	1	0	9	Sports	0	#NULL!	#NULL!	1258	Mountain climbing, ACTIVITY, APPAREL OR EQUIPMENT
92	92	130945441	2013-09-13	2013	10	1	0	female	5.7324	0	non-specified		#NULL!	35	Knee	2	Leg	1	0	0	0	0	71	Other	0	Other	0	0	0	0	0	1	CELLULITIS	#NULL!		#NULL!			1	Treated, Examined, Released	1	0	9	Sports	0	#NULL!	#NULL!	1258	Mountain climbing, ACTIVITY, APPAREL OR EQUIPMENT
93	93	131005436	2013-09-26	2013	34	2	1	male	14.8537	4	Asian		#NULL!	83	Foot	2	Leg	1	0	0	0	0	71	Other	0	Other	0	0	0	0	0	1	CELLULITIS/ABCESS	#NULL!		#NULL!			1	Treated, Examined, Released	1	0	9	Sports	0	#NULL!	#NULL!	1258	Mountain climbing, ACTIVITY, APPAREL OR EQUIPMENT
94	94	131005624	2013-10-01	2013	14	1	1	male	15.5289	1	Caucasian		#NULL!	37	Ankle	2	Leg	1	0	0	0	0	57	Fracture	3	Fracture	1	0	0	0	0	0		#NULL!		#NULL!			1	Treated, Examined, Released	1	0	9	Sports	0	#NULL!	#NULL!	1258	Mountain climbing, ACTIVITY, APPAREL OR EQUIPMENT
96	96	131012584	2013-09-19	2013	27	2	0	female	14.8537	0	non-specified		#NULL!	37	Ankle	2	Leg	1	0	0	0	0	57	Fracture	3	Fracture	1	0	0	0	0	0		#NULL!		#NULL!			1	Treated, Examined, Released	1	0	9	Sports	0	#NULL!	#NULL!	1258	Mountain climbing, ACTIVITY, APPAREL OR EQUIPMENT
97	97	131012956	2013-08-05	2013	20	2	1	male	14.8537	1	Caucasian		#NULL!	34	Wrist	1	arm	0	1	0	0	0	57	Fracture	3	Fracture	1	0	0	0	0	0		#NULL!		#NULL!			1	Treated, Examined, Released	1	0	9	Sports	0	#NULL!	#NULL!	1258	Mountain climbing, ACTIVITY, APPAREL OR EQUIPMENT
98	98	131021318	2013-10-05	2013	14	1	0	female	5.7324	1	Caucasian		#NULL!	30	Shoulder	1	arm	0	1	0	0	0	53	Contusions	2	soft tissue	0	0	1	0	0	0		#NULL!		#NULL!			1	Treated, Examined, Released	1	0	9	Sports	0	#NULL!	#NULL!	1258	Mountain climbing, ACTIVITY, APPAREL OR EQUIPMENT
99	99	131022028	2013-10-08	2013	54	3	1	male	77.2173	1	Caucasian		#NULL!	85	All parts body	5	All parts	0	0	0	0	1	68	Poisoning	0	Other	0	0	0	0	0	1		#NULL!		#NULL!			1	Treated, Examined, Released	1	0	9	Sports	0	#NULL!	#NULL!	1258	Mountain climbing, ACTIVITY, APPAREL OR EQUIPMENT
100	100	131024395	2013-10-04	2013	17	1	0	female	15.5289	0	non-specified		#NULL!	79	Lower Trunk	3	trunk	0	0	0	1	0	71	Other	0	Other	0	0	0	0	0	1	PAIN	#NULL!		#NULL!			1	Treated, Examined, Released	1	0	0	Unknown	0	#NULL!	#NULL!	1258	Mountain climbing, ACTIVITY, APPAREL OR EQUIPMENT
102	102	131032977	2013-10-07	2013	11	1	0	female	5.7324	0	non-specified		#NULL!	79	Lower Trunk	3	trunk	0	0	0	1	0	71	Other	0	Other	0	0	0	0	0	1	HIP PAIN	#NULL!		#NULL!			1	Treated, Examined, Released	1	0	9	Sports	0	#NULL!	#NULL!	1258	Mountain climbing, ACTIVITY, APPAREL OR EQUIPMENT
103	103	131101344	2013-10-30	2013	21	2	1	male	15.5289	1	Caucasian		#NULL!	76	Face	4	head	0	0	1	0	0	59	Laceration	2	soft tissue	0	0	1	0	0	0		#NULL!		#NULL!			1	Treated, Examined, Released	1	0	9	Sports	0	#NULL!	#NULL!	1258	Mountain climbing, ACTIVITY, APPAREL OR EQUIPMENT
104	104	131103834	2013-10-27	2013	23	2	1	male	77.2173	1	Caucasian		#NULL!	36	Lower leg	2	Leg	1	0	0	0	0	59	Laceration	2	soft tissue	0	0	1	0	0	0		#NULL!		#NULL!			1	Treated, Examined, Released	1	0	9	Sports	0	#NULL!	#NULL!	1258	Mountain climbing, ACTIVITY, APPAREL OR EQUIPMENT
105	105	131109351	2013-10-22	2013	38	3	1	male	15.5289	0	non-specified		#NULL!	75	Head	4	head	0	0	1	0	0	52	Concussion	1	Concussion	0	0	0	0	1	0		#NULL!		#NULL!			1	Treated, Examined, Released	1	0	9	Sports	0	#NULL!	#NULL!	1258	Mountain climbing, ACTIVITY, APPAREL OR EQUIPMENT
106	106	131109469	2013-10-27	2013	14	1	1	male	15.5289	0	non-specified		#NULL!	93	Toe	2	Leg	1	0	0	0	0	57	Fracture	3	Fracture	1	0	0	0	0	0		#NULL!		#NULL!			1	Treated, Examined, Released	1	0	9	Sports	0	#NULL!	#NULL!	1258	Mountain climbing, ACTIVITY, APPAREL OR EQUIPMENT
107	107	131123133	2013-11-03	2013	21	2	1	male	14.8537	1	Caucasian		#NULL!	37	Ankle	2	Leg	1	0	0	0	0	64	Strain, Sprain	4	Strain, Sprain	0	1	0	0	0	0		#NULL!		#NULL!			1	Treated, Examined, Released	1	0	5	Public	0	#NULL!	#NULL!	1258	Mountain climbing, ACTIVITY, APPAREL OR EQUIPMENT
108	108	131140866	2013-11-08	2013	12	1	0	female	80.377	1	Caucasian		#NULL!	37	Ankle	2	Leg	1	0	0	0	0	64	Strain, Sprain	4	Strain, Sprain	0	1	0	0	0	0		#NULL!		#NULL!			1	Treated, Examined, Released	1	0	8	School	0	#NULL!	#NULL!	1258	Mountain climbing, ACTIVITY, APPAREL OR EQUIPMENT
111	111	131233917	2013-10-28	2013	29	2	0	female	80.377	1	Caucasian		#NULL!	81	Upper leg	2	Leg	1	0	0	0	0	64	Strain, Sprain	4	Strain, Sprain	0	1	0	0	0	0		#NULL!		#NULL!			1	Treated, Examined, Released	1	0	9	Sports	0	#NULL!	#NULL!	1258	Mountain climbing, ACTIVITY, APPAREL OR EQUIPMENT
112	112	131242941	2013-12-18	2013	34	2	1	male	14.8537	1	Caucasian		#NULL!	37	Ankle	2	Leg	1	0	0	0	0	57	Fracture	3	Fracture	1	0	0	0	0	0		#NULL!		#NULL!			1	Treated, Examined, Released	1	0	9	Sports	0	#NULL!	#NULL!	1258	Mountain climbing, ACTIVITY, APPAREL OR EQUIPMENT
113	113	131252354	2013-12-03	2013	27	2	1	male	14.8537	4	Asian		#NULL!	79	Lower Trunk	3	trunk	0	0	0	1	0	64	Strain, Sprain	4	Strain, Sprain	0	1	0	0	0	0		#NULL!		#NULL!			1	Treated, Examined, Released	1	0	9	Sports	0	#NULL!	#NULL!	1258	Mountain climbing, ACTIVITY, APPAREL OR EQUIPMENT
114	114	131252364	2013-12-04	2013	28	2	0	female	14.8537	1	Caucasian		#NULL!	37	Ankle	2	Leg	1	0	0	0	0	64	Strain, Sprain	4	Strain, Sprain	0	1	0	0	0	0		#NULL!		#NULL!			1	Treated, Examined, Released	1	0	9	Sports	0	#NULL!	#NULL!	1258	Mountain climbing, ACTIVITY, APPAREL OR EQUIPMENT
115	115	131254768	2013-12-28	2013	46	3	1	male	77.2173	1	Caucasian		#NULL!	81	Upper leg	2	Leg	1	0	0	0	0	53	Contusions	2	soft tissue	0	0	1	0	0	0		#NULL!		#NULL!			5	Held for observation	0	0	9	Sports	0	#NULL!	#NULL!	1258	Mountain climbing, ACTIVITY, APPAREL OR EQUIPMENT
116	116	140109313	2013-12-08	2013	51	3	1	male	14.8537	2	African_American		#NULL!	76	Face	4	head	0	0	1	0	0	59	Laceration	2	soft tissue	0	0	1	0	0	0		#NULL!		#NULL!			1	Treated, Examined, Released	1	0	9	Sports	0	#NULL!	#NULL!	1258	Mountain climbing, ACTIVITY, APPAREL OR EQUIPMENT
117	117	140119266	2013-11-06	2013	13	1	0	female	80.377	3	Other	HISPANIC	#NULL!	35	Knee	2	Leg	1	0	0	0	0	64	Strain, Sprain	4	Strain, Sprain	0	1	0	0	0	0		#NULL!		#NULL!			1	Treated, Examined, Released	1	0	9	Sports	0	#NULL!	#NULL!	1258	Mountain climbing, ACTIVITY, APPAREL OR EQUIPMENT
118	118	140133424	2013-11-10	2013	15	1	0	female	14.8537	0	non-specified		#NULL!	37	Ankle	2	Leg	1	0	0	0	0	64	Strain, Sprain	4	Strain, Sprain	0	1	0	0	0	0		#NULL!		#NULL!			1	Treated, Examined, Released	1	0	9	Sports	0	#NULL!	#NULL!	1258	Mountain climbing, ACTIVITY, APPAREL OR EQUIPMENT
119	119	140134361	2013-12-29	2013	34	2	0	female	14.8537	0	non-specified		#NULL!	32	Elbow	1	arm	0	1	0	0	0	57	Fracture	3	Fracture	1	0	0	0	0	0		#NULL!		#NULL!			1	Treated, Examined, Released	1	0	9	Sports	0	#NULL!	#NULL!	1258	Mountain climbing, ACTIVITY, APPAREL OR EQUIPMENT
120	120	140163228	2013-06-09	2013	20	2	1	male	14.8537	0	non-specified		#NULL!	92	Finger	1	arm	0	1	0	0	0	59	Laceration	2	soft tissue	0	0	1	0	0	0		#NULL!		#NULL!			1	Treated, Examined, Released	1	0	9	Sports	0	#NULL!	#NULL!	1258	Mountain climbing, ACTIVITY, APPAREL OR EQUIPMENT
121	121	140213272	2013-06-30	2013	24	2	1	male	14.8537	0	non-specified		#NULL!	76	Face	4	head	0	0	1	0	0	59	Laceration	2	soft tissue	0	0	1	0	0	0		#NULL!		#NULL!			1	Treated, Examined, Released	1	0	9	Sports	0	#NULL!	#NULL!	1426	HATCHETS OR AXES
122	122	140213295	2013-06-29	2013	34	2	1	male	14.8537	0	non-specified		#NULL!	34	Wrist	1	arm	0	1	0	0	0	59	Laceration	2	soft tissue	0	0	1	0	0	0		#NULL!		#NULL!			1	Treated, Examined, Released	1	0	9	Sports	0	#NULL!	#NULL!	1258	Mountain climbing, ACTIVITY, APPAREL OR EQUIPMENT
123	123	140139534	2014-01-16	2014	10	1	0	female	14.3089	0	non-specified		#NULL!	33	Lower arm	1	arm	0	1	0	0	0	57	Fracture	3	Fracture	1	0	0	0	0	0		#NULL!		#NULL!			1	Treated, Examined, Released	1	0	8	School	0	#NULL!	#NULL!	3235	OTHER BALL SPORTS
125	125	140160520	2014-01-20	2014	12	1	1	male	6.6704	1	Caucasian		#NULL!	79	Lower Trunk	3	trunk	0	0	0	1	0	57	Fracture	3	Fracture	1	0	0	0	0	0		#NULL!		#NULL!			4	Treated, Admitted, Hospitalized	0	1	9	Sports	0	#NULL!	#NULL!	1258	Mountain climbing, ACTIVITY, APPAREL OR EQUIPMENT
126	126	140213712	2014-02-02	2014	67	3	1	male	14.3089	0	non-specified		#NULL!	37	Ankle	2	Leg	1	0	0	0	0	64	Strain, Sprain	4	Strain, Sprain	0	1	0	0	0	0		#NULL!		#NULL!			1	Treated, Examined, Released	1	0	9	Sports	0	#NULL!	#NULL!	1258	Mountain climbing, ACTIVITY, APPAREL OR EQUIPMENT
127	127	140213946	2014-01-25	2014	48	3	0	female	80.0213	1	Caucasian		#NULL!	37	Ankle	2	Leg	1	0	0	0	0	57	Fracture	3	Fracture	1	0	0	0	0	0		#NULL!		#NULL!			1	Treated, Examined, Released	1	0	9	Sports	0	#NULL!	#NULL!	1258	Mountain climbing, ACTIVITY, APPAREL OR EQUIPMENT
128	128	140223343	2014-01-27	2014	45	3	1	male	14.3089	4	Asian		#NULL!	30	Shoulder	1	arm	0	1	0	0	0	57	Fracture	3	Fracture	1	0	0	0	0	0		#NULL!		#NULL!			4	Treated, Admitted, Hospitalized	0	1	9	Sports	0	#NULL!	#NULL!	1258	Mountain climbing, ACTIVITY, APPAREL OR EQUIPMENT
130	130	140225912	2014-02-04	2014	32	2	0	female	5.7174	3	Other	HISPANIC	#NULL!	32	Elbow	1	arm	0	1	0	0	0	53	Contusions	2	soft tissue	0	0	1	0	0	0		#NULL!		#NULL!			1	Treated, Examined, Released	1	0	9	Sports	0	#NULL!	#NULL!	1258	Mountain climbing, ACTIVITY, APPAREL OR EQUIPMENT
131	131	140229470	2014-02-13	2014	24	2	0	female	14.3089	0	non-specified		#NULL!	37	Ankle	2	Leg	1	0	0	0	0	64	Strain, Sprain	4	Strain, Sprain	0	1	0	0	0	0		#NULL!		#NULL!			1	Treated, Examined, Released	1	0	9	Sports	0	#NULL!	#NULL!	1258	Mountain climbing, ACTIVITY, APPAREL OR EQUIPMENT
132	132	140236001	2014-02-16	2014	30	2	1	male	74.3851	1	Caucasian		#NULL!	92	Finger	1	arm	0	1	0	0	0	57	Fracture	3	Fracture	1	0	0	0	0	0		#NULL!		#NULL!			1	Treated, Examined, Released	1	0	9	Sports	0	#NULL!	#NULL!	1258	Mountain climbing, ACTIVITY, APPAREL OR EQUIPMENT
134	134	140252185	2014-02-22	2014	27	2	1	male	14.3089	0	non-specified		#NULL!	92	Finger	1	arm	0	1	0	0	0	64	Strain, Sprain	4	Strain, Sprain	0	1	0	0	0	0		#NULL!		#NULL!			1	Treated, Examined, Released	1	0	9	Sports	0	#NULL!	#NULL!	1258	Mountain climbing, ACTIVITY, APPAREL OR EQUIPMENT
135	135	140315711	2014-03-03	2014	13	1	1	male	5.7174	1	Caucasian		#NULL!	92	Finger	1	arm	0	1	0	0	0	50	Amputation	0	Other	0	0	0	0	0	1		#NULL!		#NULL!			1	Treated, Examined, Released	1	0	8	School	0	#NULL!	#NULL!	1258	Mountain climbing, ACTIVITY, APPAREL OR EQUIPMENT
136	136	140341617	2014-03-19	2014	13	1	0	female	14.3089	0	non-specified		#NULL!	37	Ankle	2	Leg	1	0	0	0	0	64	Strain, Sprain	4	Strain, Sprain	0	1	0	0	0	0		#NULL!		#NULL!			1	Treated, Examined, Released	1	0	9	Sports	0	#NULL!	#NULL!	1258	Mountain climbing, ACTIVITY, APPAREL OR EQUIPMENT
137	137	140353179	2014-03-21	2014	18	2	0	female	80.0213	1	Caucasian		#NULL!	75	Head	4	head	0	0	1	0	0	52	Concussion	1	Concussion	0	0	0	0	1	0		#NULL!		#NULL!			1	Treated, Examined, Released	1	0	9	Sports	0	#NULL!	#NULL!	1258	Mountain climbing, ACTIVITY, APPAREL OR EQUIPMENT
138	138	140403870	2014-03-23	2014	21	2	1	male	14.3089	1	Caucasian		#NULL!	37	Ankle	2	Leg	1	0	0	0	0	71	Other	0	Other	0	0	0	0	0	1	SWELLING	#NULL!		#NULL!			1	Treated, Examined, Released	1	0	9	Sports	0	#NULL!	#NULL!	1258	Mountain climbing, ACTIVITY, APPAREL OR EQUIPMENT
139	139	140406425	2014-03-10	2014	17	1	0	female	81.576	1	Caucasian		#NULL!	36	Lower leg	2	Leg	1	0	0	0	0	57	Fracture	3	Fracture	1	0	0	0	0	0		#NULL!		#NULL!			1	Treated, Examined, Released	1	0	9	Sports	0	#NULL!	#NULL!	1258	Mountain climbing, ACTIVITY, APPAREL OR EQUIPMENT
140	140	140408634	2014-04-01	2014	21	2	1	male	14.3089	0	non-specified		#NULL!	33	Lower arm	1	arm	0	1	0	0	0	71	Other	0	Other	0	0	0	0	0	1	ARM PAIN	#NULL!		#NULL!			1	Treated, Examined, Released	1	0	9	Sports	0	#NULL!	#NULL!	1258	Mountain climbing, ACTIVITY, APPAREL OR EQUIPMENT
141	141	140419960	2014-03-30	2014	24	2	1	male	14.3089	0	non-specified		#NULL!	37	Ankle	2	Leg	1	0	0	0	0	64	Strain, Sprain	4	Strain, Sprain	0	1	0	0	0	0		#NULL!		#NULL!			1	Treated, Examined, Released	1	0	9	Sports	0	#NULL!	#NULL!	1258	Mountain climbing, ACTIVITY, APPAREL OR EQUIPMENT
143	143	140422165	2014-03-26	2014	16	1	0	female	80.0213	1	Caucasian		#NULL!	37	Ankle	2	Leg	1	0	0	0	0	64	Strain, Sprain	4	Strain, Sprain	0	1	0	0	0	0		#NULL!		#NULL!			1	Treated, Examined, Released	1	0	8	School	0	#NULL!	#NULL!	1258	Mountain climbing, ACTIVITY, APPAREL OR EQUIPMENT
144	144	140437130	2014-04-15	2014	35	3	1	male	80.0213	1	Caucasian		#NULL!	83	Foot	2	Leg	1	0	0	0	0	57	Fracture	3	Fracture	1	0	0	0	0	0		#NULL!		#NULL!			1	Treated, Examined, Released	1	0	9	Sports	0	#NULL!	#NULL!	1258	Mountain climbing, ACTIVITY, APPAREL OR EQUIPMENT
146	146	140441065	2014-04-18	2014	19	2	0	female	80.0213	1	Caucasian		#NULL!	83	Foot	2	Leg	1	0	0	0	0	57	Fracture	3	Fracture	1	0	0	0	0	0		#NULL!		#NULL!			1	Treated, Examined, Released	1	0	9	Sports	0	#NULL!	#NULL!	1258	Mountain climbing, ACTIVITY, APPAREL OR EQUIPMENT
147	147	140448014	2014-04-19	2014	26	2	1	male	80.0213	1	Caucasian		#NULL!	36	Lower leg	2	Leg	1	0	0	0	0	59	Laceration	2	soft tissue	0	0	1	0	0	0		#NULL!		#NULL!			1	Treated, Examined, Released	1	0	9	Sports	0	#NULL!	#NULL!	1258	Mountain climbing, ACTIVITY, APPAREL OR EQUIPMENT
148	148	140448332	2014-04-21	2014	23	2	1	male	14.3089	1	Caucasian		#NULL!	37	Ankle	2	Leg	1	0	0	0	0	64	Strain, Sprain	4	Strain, Sprain	0	1	0	0	0	0		#NULL!		#NULL!			1	Treated, Examined, Released	1	0	9	Sports	0	#NULL!	#NULL!	1258	Mountain climbing, ACTIVITY, APPAREL OR EQUIPMENT
149	149	140461255	2014-04-18	2014	18	2	1	male	80.0213	1	Caucasian		#NULL!	76	Face	4	head	0	0	1	0	0	53	Contusions	2	soft tissue	0	0	1	0	0	0		#NULL!		#NULL!			1	Treated, Examined, Released	1	0	9	Sports	0	#NULL!	#NULL!	1258	Mountain climbing, ACTIVITY, APPAREL OR EQUIPMENT
150	150	140502880	2014-04-27	2014	45	3	0	female	74.3851	3	Other	HISPANIC	#NULL!	37	Ankle	2	Leg	1	0	0	0	0	64	Strain, Sprain	4	Strain, Sprain	0	1	0	0	0	0		#NULL!		#NULL!			1	Treated, Examined, Released	1	0	9	Sports	0	#NULL!	#NULL!	1258	Mountain climbing, ACTIVITY, APPAREL OR EQUIPMENT
151	151	140507638	2014-04-10	2014	21	2	0	female	81.576	3	Other	MULTI-RACIAL	#NULL!	37	Ankle	2	Leg	1	0	0	0	0	64	Strain, Sprain	4	Strain, Sprain	0	1	0	0	0	0		#NULL!		#NULL!			1	Treated, Examined, Released	1	0	9	Sports	0	#NULL!	#NULL!	1258	Mountain climbing, ACTIVITY, APPAREL OR EQUIPMENT
152	152	140510859	2014-04-27	2014	32	2	1	male	14.3089	0	non-specified		#NULL!	83	Foot	2	Leg	1	0	0	0	0	64	Strain, Sprain	4	Strain, Sprain	0	1	0	0	0	0		#NULL!		#NULL!			1	Treated, Examined, Released	1	0	0	Unknown	0	#NULL!	#NULL!	1258	Mountain climbing, ACTIVITY, APPAREL OR EQUIPMENT
153	153	140512233	2014-05-03	2014	37	3	1	male	80.0213	1	Caucasian		#NULL!	31	Upper trunk	3	trunk	0	0	0	1	0	57	Fracture	3	Fracture	1	0	0	0	0	0		#NULL!		#NULL!			2	Treated and Transferred	0	0	9	Sports	0	#NULL!	#NULL!	1258	Mountain climbing, ACTIVITY, APPAREL OR EQUIPMENT
155	155	140514109	2014-04-30	2014	68	3	1	male	74.3851	1	Caucasian		#NULL!	31	Upper trunk	3	trunk	0	0	0	1	0	57	Fracture	3	Fracture	1	0	0	0	0	0		#NULL!		#NULL!			4	Treated, Admitted, Hospitalized	0	1	9	Sports	0	#NULL!	#NULL!	1258	Mountain climbing, ACTIVITY, APPAREL OR EQUIPMENT
157	157	140517649	2014-04-24	2014	10	1	1	male	5.7174	2	African_American		#NULL!	75	Head	4	head	0	0	1	0	0	62	Internal Injury	2	soft tissue	0	0	1	0	0	0		#NULL!		#NULL!			1	Treated, Examined, Released	1	0	5	Public	0	#NULL!	#NULL!	1258	Mountain climbing, ACTIVITY, APPAREL OR EQUIPMENT
158	158	140527655	2014-04-12	2014	21	2	1	male	74.3851	1	Caucasian		#NULL!	83	Foot	2	Leg	1	0	0	0	0	57	Fracture	3	Fracture	1	0	0	0	0	0		#NULL!		#NULL!			4	Treated, Admitted, Hospitalized	0	1	9	Sports	0	#NULL!	#NULL!	1258	Mountain climbing, ACTIVITY, APPAREL OR EQUIPMENT
159	159	140529183	2014-05-12	2014	36	3	0	female	14.3089	1	Caucasian		#NULL!	37	Ankle	2	Leg	1	0	0	0	0	57	Fracture	3	Fracture	1	0	0	0	0	0		#NULL!		#NULL!			1	Treated, Examined, Released	1	0	9	Sports	0	#NULL!	#NULL!	1258	Mountain climbing, ACTIVITY, APPAREL OR EQUIPMENT
161	161	140547222	2014-04-02	2014	27	2	0	female	81.576	1	Caucasian		#NULL!	37	Ankle	2	Leg	1	0	0	0	0	64	Strain, Sprain	4	Strain, Sprain	0	1	0	0	0	0		#NULL!		#NULL!			1	Treated, Examined, Released	1	0	9	Sports	0	#NULL!	#NULL!	1258	Mountain climbing, ACTIVITY, APPAREL OR EQUIPMENT
163	163	140554354	2014-05-23	2014	38	3	0	female	80.0213	1	Caucasian		#NULL!	37	Ankle	2	Leg	1	0	0	0	0	64	Strain, Sprain	4	Strain, Sprain	0	1	0	0	0	0		#NULL!		#NULL!			1	Treated, Examined, Released	1	0	9	Sports	0	#NULL!	#NULL!	1258	Mountain climbing, ACTIVITY, APPAREL OR EQUIPMENT
165	165	140607583	2014-05-16	2014	24	2	1	male	14.3089	1	Caucasian		#NULL!	93	Toe	2	Leg	1	0	0	0	0	71	Other	0	Other	0	0	0	0	0	1	TOE PX	#NULL!		#NULL!			1	Treated, Examined, Released	1	0	9	Sports	0	#NULL!	#NULL!	1645	DAY WEAR
167	167	140620708	2014-05-25	2014	11	1	1	male	81.576	1	Caucasian		#NULL!	75	Head	4	head	0	0	1	0	0	53	Contusions	2	soft tissue	0	0	1	0	0	0		#NULL!		#NULL!			1	Treated, Examined, Released	1	0	9	Sports	0	#NULL!	#NULL!	1258	Mountain climbing, ACTIVITY, APPAREL OR EQUIPMENT
168	168	140626019	2014-05-21	2014	34	2	1	male	14.3089	1	Caucasian		#NULL!	82	Hand	1	arm	0	1	0	0	0	57	Fracture	3	Fracture	1	0	0	0	0	0		#NULL!		#NULL!			1	Treated, Examined, Released	1	0	9	Sports	0	#NULL!	#NULL!	1258	Mountain climbing, ACTIVITY, APPAREL OR EQUIPMENT
170	170	140636936	2014-06-15	2014	46	3	1	male	74.3851	1	Caucasian		#NULL!	83	Foot	2	Leg	1	0	0	0	0	57	Fracture	3	Fracture	1	0	0	0	0	0		#NULL!		#NULL!			1	Treated, Examined, Released	1	0	9	Sports	0	#NULL!	#NULL!	1258	Mountain climbing, ACTIVITY, APPAREL OR EQUIPMENT
171	171	140637520	2014-06-07	2014	24	2	0	female	89.7336	1	Caucasian		#NULL!	83	Foot	2	Leg	1	0	0	0	0	53	Contusions	2	soft tissue	0	0	1	0	0	0		#NULL!		#NULL!			1	Treated, Examined, Released	1	0	5	Public	0	#NULL!	#NULL!	1258	Mountain climbing, ACTIVITY, APPAREL OR EQUIPMENT
173	173	140651389	2014-06-19	2014	25	2	1	male	14.3089	0	non-specified		#NULL!	37	Ankle	2	Leg	1	0	0	0	0	64	Strain, Sprain	4	Strain, Sprain	0	1	0	0	0	0		#NULL!		#NULL!			1	Treated, Examined, Released	1	0	0	Unknown	0	#NULL!	#NULL!	1258	Mountain climbing, ACTIVITY, APPAREL OR EQUIPMENT
174	174	140656824	2014-06-21	2014	24	2	1	male	14.3089	4	Asian		#NULL!	30	Shoulder	1	arm	0	1	0	0	0	64	Strain, Sprain	4	Strain, Sprain	0	1	0	0	0	0		#NULL!		#NULL!			1	Treated, Examined, Released	1	0	9	Sports	0	#NULL!	#NULL!	1258	Mountain climbing, ACTIVITY, APPAREL OR EQUIPMENT
177	177	140663725	2014-06-27	2014	62	3	1	male	82.3076	1	Caucasian		#NULL!	30	Shoulder	1	arm	0	1	0	0	0	57	Fracture	3	Fracture	1	0	0	0	0	0		#NULL!		#NULL!			1	Treated, Examined, Released	1	0	9	Sports	0	#NULL!	#NULL!	1258	Mountain climbing, ACTIVITY, APPAREL OR EQUIPMENT
178	178	140706582	2014-06-29	2014	32	2	0	female	14.3089	3	Other	HISPANIC	#NULL!	37	Ankle	2	Leg	1	0	0	0	0	57	Fracture	3	Fracture	1	0	0	0	0	0		#NULL!		#NULL!			1	Treated, Examined, Released	1	0	9	Sports	0	#NULL!	#NULL!	1258	Mountain climbing, ACTIVITY, APPAREL OR EQUIPMENT
179	179	140725470	2014-07-08	2014	45	3	1	male	99.704	1	Caucasian		#NULL!	79	Lower Trunk	3	trunk	0	0	0	1	0	71	Other	0	Other	0	0	0	0	0	1	PAIN	#NULL!		#NULL!			1	Treated, Examined, Released	1	0	9	Sports	0	#NULL!	#NULL!	1258	Mountain climbing, ACTIVITY, APPAREL OR EQUIPMENT
180	180	140730664	2014-07-02	2014	19	2	0	female	15.6716	0	non-specified		#NULL!	79	Lower Trunk	3	trunk	0	0	0	1	0	71	Other	0	Other	0	0	0	0	0	1	SPLENIC INJ	#NULL!		#NULL!			1	Treated, Examined, Released	1	0	9	Sports	0	#NULL!	#NULL!	1258	Mountain climbing, ACTIVITY, APPAREL OR EQUIPMENT
181	181	140732108	2014-07-06	2014	32	2	1	male	15.6716	1	Caucasian		#NULL!	83	Foot	2	Leg	1	0	0	0	0	53	Contusions	2	soft tissue	0	0	1	0	0	0		#NULL!		#NULL!			1	Treated, Examined, Released	1	0	9	Sports	0	#NULL!	#NULL!	1258	Mountain climbing, ACTIVITY, APPAREL OR EQUIPMENT
182	182	140732235	2014-07-13	2014	20	2	0	female	87.296	1	Caucasian		#NULL!	75	Head	4	head	0	0	1	0	0	52	Concussion	1	Concussion	0	0	0	0	1	0		#NULL!		#NULL!			1	Treated, Examined, Released	1	0	9	Sports	0	#NULL!	#NULL!	1258	Mountain climbing, ACTIVITY, APPAREL OR EQUIPMENT
183	183	140732236	2014-07-13	2014	43	3	1	male	87.296	1	Caucasian		#NULL!	37	Ankle	2	Leg	1	0	0	0	0	57	Fracture	3	Fracture	1	0	0	0	0	0		#NULL!		#NULL!			1	Treated, Examined, Released	1	0	9	Sports	0	#NULL!	#NULL!	1258	Mountain climbing, ACTIVITY, APPAREL OR EQUIPMENT
184	184	140735725	2014-07-05	2014	21	2	1	male	99.704	0	non-specified		#NULL!	30	Shoulder	1	arm	0	1	0	0	0	55	Dislocation	5	Dislocation	0	0	0	1	0	0		#NULL!		#NULL!			1	Treated, Examined, Released	1	0	9	Sports	0	#NULL!	#NULL!	1258	Mountain climbing, ACTIVITY, APPAREL OR EQUIPMENT
185	185	140740019	2014-07-12	2014	40	3	1	male	99.704	1	Caucasian		#NULL!	36	Lower leg	2	Leg	1	0	0	0	0	64	Strain, Sprain	4	Strain, Sprain	0	1	0	0	0	0		#NULL!		#NULL!			1	Treated, Examined, Released	1	0	9	Sports	0	#NULL!	#NULL!	1258	Mountain climbing, ACTIVITY, APPAREL OR EQUIPMENT
186	186	140748114	2014-07-07	2014	30	2	0	female	15.6716	0	non-specified		#NULL!	34	Wrist	1	arm	0	1	0	0	0	71	Other	0	Other	0	0	0	0	0	1	PAIN	#NULL!		#NULL!			1	Treated, Examined, Released	1	0	9	Sports	0	#NULL!	#NULL!	1258	Mountain climbing, ACTIVITY, APPAREL OR EQUIPMENT
187	187	140751298	2014-07-19	2014	5	1	1	male	15.6716	3	Other	HISPANIC	#NULL!	34	Wrist	1	arm	0	1	0	0	0	57	Fracture	3	Fracture	1	0	0	0	0	0		#NULL!		#NULL!			1	Treated, Examined, Released	1	0	9	Sports	0	#NULL!	#NULL!	1258	Mountain climbing, ACTIVITY, APPAREL OR EQUIPMENT
188	188	140765023	2014-07-15	2014	22	2	1	male	99.704	1	Caucasian		#NULL!	36	Lower leg	2	Leg	1	0	0	0	0	57	Fracture	3	Fracture	1	0	0	0	0	0		#NULL!		#NULL!			1	Treated, Examined, Released	1	0	0	Unknown	0	#NULL!	#NULL!	1258	Mountain climbing, ACTIVITY, APPAREL OR EQUIPMENT
189	189	140800710	2014-07-05	2014	16	1	1	male	99.704	1	Caucasian		#NULL!	83	Foot	2	Leg	1	0	0	0	0	59	Laceration	2	soft tissue	0	0	1	0	0	0		#NULL!		#NULL!			2	Treated and Transferred	0	0	9	Sports	0	#NULL!	#NULL!	1258	Mountain climbing, ACTIVITY, APPAREL OR EQUIPMENT
190	190	140806911	2014-07-29	2014	24	2	1	male	15.6716	0	non-specified		#NULL!	34	Wrist	1	arm	0	1	0	0	0	71	Other	0	Other	0	0	0	0	0	1	WRIST PAIN	#NULL!		#NULL!			1	Treated, Examined, Released	1	0	0	Unknown	0	#NULL!	#NULL!	1258	Mountain climbing, ACTIVITY, APPAREL OR EQUIPMENT
191	191	140807018	2014-07-17	2014	36	3	1	male	15.6716	0	non-specified		#NULL!	30	Shoulder	1	arm	0	1	0	0	0	71	Other	0	Other	0	0	0	0	0	1	TENDONITIS	#NULL!		#NULL!			1	Treated, Examined, Released	1	0	9	Sports	0	#NULL!	#NULL!	1258	Mountain climbing, ACTIVITY, APPAREL OR EQUIPMENT
192	192	140822463	2014-07-23	2014	22	2	1	male	15.6716	0	non-specified		#NULL!	81	Upper leg	2	Leg	1	0	0	0	0	58	Hematoma	2	soft tissue	0	0	1	0	0	0		#NULL!		#NULL!			1	Treated, Examined, Released	1	0	9	Sports	0	#NULL!	#NULL!	1258	Mountain climbing, ACTIVITY, APPAREL OR EQUIPMENT
193	193	140827144	2014-08-10	2014	23	2	0	female	15.6716	1	Caucasian		#NULL!	83	Foot	2	Leg	1	0	0	0	0	53	Contusions	2	soft tissue	0	0	1	0	0	0		#NULL!		#NULL!			1	Treated, Examined, Released	1	0	9	Sports	0	#NULL!	#NULL!	1258	Mountain climbing, ACTIVITY, APPAREL OR EQUIPMENT
194	194	140830244	2014-07-17	2014	59	3	0	female	15.6716	1	Caucasian		#NULL!	31	Upper trunk	3	trunk	0	0	0	1	0	71	Other	0	Other	0	0	0	0	0	1	PALPITATIONS	#NULL!		#NULL!			1	Treated, Examined, Released	1	0	9	Sports	0	#NULL!	#NULL!	1258	Mountain climbing, ACTIVITY, APPAREL OR EQUIPMENT
195	195	140835085	2014-08-14	2014	7	1	1	male	15.6716	0	non-specified		#NULL!	85	All parts body	5	All parts	0	0	0	0	1	68	Poisoning	0	Other	0	0	0	0	0	1		#NULL!		#NULL!			1	Treated, Examined, Released	1	0	9	Sports	0	#NULL!	#NULL!	1258	Mountain climbing, ACTIVITY, APPAREL OR EQUIPMENT
197	196	140835959	2014-07-27	2014	22	2	0	female	15.6716	0	non-specified		#NULL!	37	Ankle	2	Leg	1	0	0	0	0	64	Strain, Sprain	4	Strain, Sprain	0	1	0	0	0	0		#NULL!		#NULL!			1	Treated, Examined, Released	1	0	9	Sports	0	#NULL!	#NULL!	1258	Mountain climbing, ACTIVITY, APPAREL OR EQUIPMENT
198	197	140835983	2014-08-10	2014	14	1	0	female	99.704	1	Caucasian		#NULL!	34	Wrist	1	arm	0	1	0	0	0	64	Strain, Sprain	4	Strain, Sprain	0	1	0	0	0	0		#NULL!		#NULL!			1	Treated, Examined, Released	1	0	0	Unknown	0	#NULL!	#NULL!	1258	Mountain climbing, ACTIVITY, APPAREL OR EQUIPMENT
199	198	140840039	2014-08-15	2014	22	2	1	male	82.3076	1	Caucasian		#NULL!	31	Upper trunk	3	trunk	0	0	0	1	0	71	Other	0	Other	0	0	0	0	0	1	CONSTIPATION	#NULL!		#NULL!			1	Treated, Examined, Released	1	0	9	Sports	0	#NULL!	#NULL!	1258	Mountain climbing, ACTIVITY, APPAREL OR EQUIPMENT
200	199	140853502	2014-08-18	2014	39	3	0	female	15.6716	1	Caucasian		#NULL!	75	Head	4	head	0	0	1	0	0	62	Internal Injury	2	soft tissue	0	0	1	0	0	0		#NULL!		#NULL!			1	Treated, Examined, Released	1	0	9	Sports	0	#NULL!	#NULL!	1258	Mountain climbing, ACTIVITY, APPAREL OR EQUIPMENT
201	200	140859043	2014-08-09	2014	49	3	0	female	74.3851	0	non-specified		#NULL!	32	Elbow	1	arm	0	1	0	0	0	71	Other	0	Other	0	0	0	0	0	1	ELBOW INJ	#NULL!		#NULL!			1	Treated, Examined, Released	1	0	9	Sports	0	#NULL!	#NULL!	1258	Mountain climbing, ACTIVITY, APPAREL OR EQUIPMENT
202	201	140902424	2014-08-22	2014	6	1	1	male	15.6716	0	non-specified		#NULL!	32	Elbow	1	arm	0	1	0	0	0	57	Fracture	3	Fracture	1	0	0	0	0	0		#NULL!		#NULL!			4	Treated, Admitted, Hospitalized	0	1	9	Sports	0	#NULL!	#NULL!	1258	Mountain climbing, ACTIVITY, APPAREL OR EQUIPMENT
203	202	140910971	2014-08-24	2014	37	3	1	male	37.4149	1	Caucasian		#NULL!	31	Upper trunk	3	trunk	0	0	0	1	0	53	Contusions	2	soft tissue	0	0	1	0	0	0		#NULL!		#NULL!			1	Treated, Examined, Released	1	0	9	Sports	0	#NULL!	#NULL!	1258	Mountain climbing, ACTIVITY, APPAREL OR EQUIPMENT
204	203	140913244	2014-08-19	2014	37	3	1	male	15.6716	0	non-specified		#NULL!	31	Upper trunk	3	trunk	0	0	0	1	0	57	Fracture	3	Fracture	1	0	0	0	0	0		#NULL!		#NULL!			1	Treated, Examined, Released	1	0	9	Sports	0	#NULL!	#NULL!	1258	Mountain climbing, ACTIVITY, APPAREL OR EQUIPMENT
205	204	140918685	2014-07-29	2014	53	3	1	male	15.6716	1	Caucasian		#NULL!	77	Eye	4	head	0	0	1	0	0	59	Laceration	2	soft tissue	0	0	1	0	0	0		#NULL!		#NULL!			4	Treated, Admitted, Hospitalized	0	1	9	Sports	0	#NULL!	#NULL!	1258	Mountain climbing, ACTIVITY, APPAREL OR EQUIPMENT
206	205	140927590	2014-09-01	2014	41	3	1	male	15.6716	1	Caucasian		#NULL!	92	Finger	1	arm	0	1	0	0	0	72	Avulsion	0	Other	0	0	0	0	0	1		#NULL!		#NULL!			1	Treated, Examined, Released	1	0	9	Sports	0	#NULL!	#NULL!	1258	Mountain climbing, ACTIVITY, APPAREL OR EQUIPMENT
207	206	140933891	2014-09-10	2014	24	2	1	male	82.3076	1	Caucasian		#NULL!	31	Upper trunk	3	trunk	0	0	0	1	0	71	Other	0	Other	0	0	0	0	0	1	CHEST PAIN	#NULL!		#NULL!			1	Treated, Examined, Released	1	0	9	Sports	0	#NULL!	#NULL!	1258	Mountain climbing, ACTIVITY, APPAREL OR EQUIPMENT
209	208	140938820	2014-09-12	2014	10	1	0	female	15.6716	0	non-specified		#NULL!	79	Lower Trunk	3	trunk	0	0	0	1	0	57	Fracture	3	Fracture	1	0	0	0	0	0		#NULL!		#NULL!			4	Treated, Admitted, Hospitalized	0	1	9	Sports	0	#NULL!	#NULL!	1258	Mountain climbing, ACTIVITY, APPAREL OR EQUIPMENT
212	211	140952834	2014-09-20	2014	26	2	0	female	74.3851	3	Other	HISP	#NULL!	85	All parts body	5	All parts	0	0	0	0	1	71	Other	0	Other	0	0	0	0	0	1	VERTIGO	#NULL!		#NULL!			1	Treated, Examined, Released	1	0	9	Sports	0	#NULL!	#NULL!	1258	Mountain climbing, ACTIVITY, APPAREL OR EQUIPMENT
215	214	141006826	2014-09-22	2014	28	2	1	male	15.6716	0	non-specified		#NULL!	79	Lower Trunk	3	trunk	0	0	0	1	0	57	Fracture	3	Fracture	1	0	0	0	0	0		#NULL!		#NULL!			1	Treated, Examined, Released	1	0	0	Unknown	0	#NULL!	#NULL!	1258	Mountain climbing, ACTIVITY, APPAREL OR EQUIPMENT
216	215	141007238	2014-09-06	2014	43	3	0	female	15.6716	4	Asian		#NULL!	82	Hand	1	arm	0	1	0	0	0	57	Fracture	3	Fracture	1	0	0	0	0	0		#NULL!		#NULL!			4	Treated, Admitted, Hospitalized	0	1	9	Sports	0	#NULL!	#NULL!	1258	Mountain climbing, ACTIVITY, APPAREL OR EQUIPMENT
217	216	141013259	2014-09-25	2014	14	1	1	male	99.704	1	Caucasian		#NULL!	82	Hand	1	arm	0	1	0	0	0	64	Strain, Sprain	4	Strain, Sprain	0	1	0	0	0	0		#NULL!		#NULL!			1	Treated, Examined, Released	1	0	8	School	0	#NULL!	#NULL!	1258	Mountain climbing, ACTIVITY, APPAREL OR EQUIPMENT
218	217	141014549	2014-05-02	2014	17	1	1	male	14.3089	4	Asian		#NULL!	37	Ankle	2	Leg	1	0	0	0	0	57	Fracture	3	Fracture	1	0	0	0	0	0		#NULL!		#NULL!			1	Treated, Examined, Released	1	0	9	Sports	0	#NULL!	#NULL!	1258	Mountain climbing, ACTIVITY, APPAREL OR EQUIPMENT
220	219	141024685	2014-10-01	2014	28	2	1	male	37.4149	1	Caucasian		#NULL!	30	Shoulder	1	arm	0	1	0	0	0	55	Dislocation	5	Dislocation	0	0	0	1	0	0		#NULL!		#NULL!			1	Treated, Examined, Released	1	0	9	Sports	0	#NULL!	#NULL!	1258	Mountain climbing, ACTIVITY, APPAREL OR EQUIPMENT
221	220	141027660	2014-10-09	2014	30	2	1	male	15.6716	0	non-specified		#NULL!	35	Knee	2	Leg	1	0	0	0	0	53	Contusions	2	soft tissue	0	0	1	0	0	0		#NULL!		#NULL!			1	Treated, Examined, Released	1	0	9	Sports	0	#NULL!	#NULL!	1258	Mountain climbing, ACTIVITY, APPAREL OR EQUIPMENT
224	223	141043752	2014-09-25	2014	58	3	1	male	15.6716	1	Caucasian		#NULL!	82	Hand	1	arm	0	1	0	0	0	71	Other	0	Other	0	0	0	0	0	1	NS	#NULL!		#NULL!			6	Left WO being seen	0	0	0	Unknown	0	#NULL!	#NULL!	1258	Mountain climbing, ACTIVITY, APPAREL OR EQUIPMENT
225	224	141044365	2014-10-01	2014	24	2	0	female	15.6716	0	non-specified		#NULL!	37	Ankle	2	Leg	1	0	0	0	0	64	Strain, Sprain	4	Strain, Sprain	0	1	0	0	0	0		#NULL!		#NULL!			1	Treated, Examined, Released	1	0	9	Sports	0	#NULL!	#NULL!	1258	Mountain climbing, ACTIVITY, APPAREL OR EQUIPMENT
227	226	141051487	2014-10-20	2014	24	2	1	male	82.3076	1	Caucasian		#NULL!	83	Foot	2	Leg	1	0	0	0	0	64	Strain, Sprain	4	Strain, Sprain	0	1	0	0	0	0		#NULL!		#NULL!			1	Treated, Examined, Released	1	0	9	Sports	0	#NULL!	#NULL!	1258	Mountain climbing, ACTIVITY, APPAREL OR EQUIPMENT
228	227	141051721	2014-10-20	2014	17	1	1	male	15.6716	0	non-specified		#NULL!	37	Ankle	2	Leg	1	0	0	0	0	64	Strain, Sprain	4	Strain, Sprain	0	1	0	0	0	0		#NULL!		#NULL!			1	Treated, Examined, Released	1	0	9	Sports	0	#NULL!	#NULL!	1258	Mountain climbing, ACTIVITY, APPAREL OR EQUIPMENT
230	229	141058123	2014-10-05	2014	27	2	1	male	15.6716	1	Caucasian		#NULL!	75	Head	4	head	0	0	1	0	0	62	Internal Injury	2	soft tissue	0	0	1	0	0	0		#NULL!		#NULL!			4	Treated, Admitted, Hospitalized	0	1	9	Sports	0	#NULL!	#NULL!	1258	Mountain climbing, ACTIVITY, APPAREL OR EQUIPMENT
231	230	141062420	2014-10-18	2014	35	3	1	male	15.6716	1	Caucasian		#NULL!	75	Head	4	head	0	0	1	0	0	59	Laceration	2	soft tissue	0	0	1	0	0	0		#NULL!		#NULL!			1	Treated, Examined, Released	1	0	9	Sports	0	#NULL!	#NULL!	1258	Mountain climbing, ACTIVITY, APPAREL OR EQUIPMENT
232	231	141064850	2014-10-25	2014	35	3	1	male	74.3851	1	Caucasian		#NULL!	30	Shoulder	1	arm	0	1	0	0	0	71	Other	0	Other	0	0	0	0	0	1	PAIN	#NULL!		#NULL!			1	Treated, Examined, Released	1	0	9	Sports	0	#NULL!	#NULL!	1258	Mountain climbing, ACTIVITY, APPAREL OR EQUIPMENT
233	232	141069280	2014-10-19	2014	16	1	0	female	82.3076	0	non-specified		#NULL!	79	Lower Trunk	3	trunk	0	0	0	1	0	71	Other	0	Other	0	0	0	0	0	1	HIP PAIN	#NULL!		#NULL!			1	Treated, Examined, Released	1	0	9	Sports	0	#NULL!	#NULL!	1258	Mountain climbing, ACTIVITY, APPAREL OR EQUIPMENT
235	234	141109139	2014-11-02	2014	22	2	1	male	15.6716	0	non-specified		#NULL!	33	Lower arm	1	arm	0	1	0	0	0	59	Laceration	2	soft tissue	0	0	1	0	0	0		#NULL!		#NULL!			1	Treated, Examined, Released	1	0	9	Sports	0	#NULL!	#NULL!	1258	Mountain climbing, ACTIVITY, APPAREL OR EQUIPMENT
237	236	141114141	2014-05-23	2014	16	1	1	male	14.3089	1	Caucasian		#NULL!	30	Shoulder	1	arm	0	1	0	0	0	55	Dislocation	5	Dislocation	0	0	0	1	0	0		#NULL!		#NULL!			1	Treated, Examined, Released	1	0	9	Sports	0	#NULL!	#NULL!	1258	Mountain climbing, ACTIVITY, APPAREL OR EQUIPMENT
238	237	141120409	2014-10-30	2014	28	2	1	male	15.6716	0	non-specified		#NULL!	32	Elbow	1	arm	0	1	0	0	0	55	Dislocation	5	Dislocation	0	0	0	1	0	0		#NULL!		#NULL!			1	Treated, Examined, Released	1	0	9	Sports	0	#NULL!	#NULL!	1258	Mountain climbing, ACTIVITY, APPAREL OR EQUIPMENT
240	239	141137905	2014-11-15	2014	21	2	1	male	82.3076	1	Caucasian		#NULL!	37	Ankle	2	Leg	1	0	0	0	0	64	Strain, Sprain	4	Strain, Sprain	0	1	0	0	0	0		#NULL!		#NULL!			1	Treated, Examined, Released	1	0	9	Sports	0	#NULL!	#NULL!	1258	Mountain climbing, ACTIVITY, APPAREL OR EQUIPMENT
241	240	141140893	2014-10-29	2014	34	2	1	male	15.6716	1	Caucasian		#NULL!	79	Lower Trunk	3	trunk	0	0	0	1	0	71	Other	0	Other	0	0	0	0	0	1	LOW BACK PX	#NULL!		#NULL!			1	Treated, Examined, Released	1	0	9	Sports	0	#NULL!	#NULL!	1211	FOOTBALL (ACTIVITY,
242	241	141147912	2014-11-19	2014	11	1	1	male	5.7174	2	African_American		#NULL!	35	Knee	2	Leg	1	0	0	0	0	53	Contusions	2	soft tissue	0	0	1	0	0	0		#NULL!		#NULL!			1	Treated, Examined, Released	1	0	9	Sports	0	#NULL!	#NULL!	1258	Mountain climbing, ACTIVITY, APPAREL OR EQUIPMENT
243	242	141152251	2014-11-22	2014	34	2	0	female	15.6716	4	Asian		#NULL!	32	Elbow	1	arm	0	1	0	0	0	57	Fracture	3	Fracture	1	0	0	0	0	0		#NULL!		#NULL!			1	Treated, Examined, Released	1	0	9	Sports	0	#NULL!	#NULL!	1258	Mountain climbing, ACTIVITY, APPAREL OR EQUIPMENT
244	243	141154546	2014-11-23	2014	41	3	1	male	82.3076	1	Caucasian		#NULL!	36	Lower leg	2	Leg	1	0	0	0	0	57	Fracture	3	Fracture	1	0	0	0	0	0		#NULL!		#NULL!			1	Treated, Examined, Released	1	0	9	Sports	0	#NULL!	#NULL!	1258	Mountain climbing, ACTIVITY, APPAREL OR EQUIPMENT
247	246	141234866	2014-11-16	2014	22	2	1	male	56.4302	1	Caucasian		#NULL!	88	Mouth	4	head	0	0	1	0	0	59	Laceration	2	soft tissue	0	0	1	0	0	0		#NULL!		#NULL!			1	Treated, Examined, Released	1	0	9	Sports	0	#NULL!	#NULL!	1258	Mountain climbing, ACTIVITY, APPAREL OR EQUIPMENT
249	248	141235634	2014-12-08	2014	35	3	0	female	15.6716	1	Caucasian		#NULL!	37	Ankle	2	Leg	1	0	0	0	0	64	Strain, Sprain	4	Strain, Sprain	0	1	0	0	0	0		#NULL!		#NULL!			1	Treated, Examined, Released	1	0	9	Sports	0	#NULL!	#NULL!	1258	Mountain climbing, ACTIVITY, APPAREL OR EQUIPMENT
252	251	150104757	2015-01-02	2015	11	1	0	female	5.6748	1	Caucasian		#NULL!	80	Upper arm	1	arm	0	1	0	0	0	57	Fracture	3	Fracture	1	0	0	0	0	0		#NULL!		#NULL!			1	Treated, Examined, Released	1	0	9	Sports	0	#NULL!	#NULL!	1258	Mountain climbing, ACTIVITY, APPAREL OR EQUIPMENT
253	252	150136775	2015-01-18	2015	7	1	1	male	15.0591	0	non-specified		#NULL!	32	Elbow	1	arm	0	1	0	0	0	57	Fracture	3	Fracture	1	0	0	0	0	0		#NULL!		#NULL!			1	Treated, Examined, Released	1	0	9	Sports	0	#NULL!	#NULL!	1258	Mountain climbing, ACTIVITY, APPAREL OR EQUIPMENT
254	253	150141346	2015-01-19	2015	27	2	1	male	78.5926	1	Caucasian		#NULL!	30	Shoulder	1	arm	0	1	0	0	0	64	Strain, Sprain	4	Strain, Sprain	0	1	0	0	0	0		#NULL!		#NULL!			1	Treated, Examined, Released	1	0	9	Sports	0	#NULL!	#NULL!	1258	Mountain climbing, ACTIVITY, APPAREL OR EQUIPMENT
255	254	150141537	2015-01-19	2015	14	1	0	female	15.0591	1	Caucasian		#NULL!	30	Shoulder	1	arm	0	1	0	0	0	64	Strain, Sprain	4	Strain, Sprain	0	1	0	0	0	0		#NULL!		#NULL!			1	Treated, Examined, Released	1	0	9	Sports	0	#NULL!	#NULL!	1258	Mountain climbing, ACTIVITY, APPAREL OR EQUIPMENT
256	255	150147128	2015-01-14	2015	18	2	1	male	37.6645	1	Caucasian		#NULL!	83	Foot	2	Leg	1	0	0	0	0	57	Fracture	3	Fracture	1	0	0	0	0	0		#NULL!		#NULL!			1	Treated, Examined, Released	1	0	9	Sports	0	#NULL!	#NULL!	1258	Mountain climbing, ACTIVITY, APPAREL OR EQUIPMENT
257	256	150151495	2015-01-18	2015	44	3	0	female	15.0591	1	Caucasian		#NULL!	80	Upper arm	1	arm	0	1	0	0	0	57	Fracture	3	Fracture	1	0	0	0	0	0		#NULL!		#NULL!			4	Treated, Admitted, Hospitalized	0	1	9	Sports	0	#NULL!	#NULL!	1258	Mountain climbing, ACTIVITY, APPAREL OR EQUIPMENT
258	257	150152316	2015-01-25	2015	32	2	1	male	15.0591	1	Caucasian		#NULL!	79	Lower Trunk	3	trunk	0	0	0	1	0	57	Fracture	3	Fracture	1	0	0	0	0	0		#NULL!		#NULL!			1	Treated, Examined, Released	1	0	9	Sports	0	#NULL!	#NULL!	1258	Mountain climbing, ACTIVITY, APPAREL OR EQUIPMENT
259	258	150152634	2015-01-26	2015	25	2	0	female	97.9239	4	Asian		#NULL!	30	Shoulder	1	arm	0	1	0	0	0	55	Dislocation	5	Dislocation	0	0	0	1	0	0		#NULL!		#NULL!			1	Treated, Examined, Released	1	0	9	Sports	0	#NULL!	#NULL!	1258	Mountain climbing, ACTIVITY, APPAREL OR EQUIPMENT
260	259	150157008	2015-01-14	2015	8	1	1	male	5.6748	0	non-specified	HISPANIC	#NULL!	35	Knee	2	Leg	1	0	0	0	0	53	Contusions	2	soft tissue	0	0	1	0	0	0		#NULL!		#NULL!			1	Treated, Examined, Released	1	0	9	Sports	0	#NULL!	#NULL!	1258	Mountain climbing, ACTIVITY, APPAREL OR EQUIPMENT
262	261	150221968	2015-02-08	2015	60	3	0	female	74.8813	1	Caucasian		#NULL!	36	Lower leg	2	Leg	1	0	0	0	0	57	Fracture	3	Fracture	1	0	0	0	0	0		#NULL!		#NULL!			4	Treated, Admitted, Hospitalized	0	1	9	Sports	0	#NULL!	#NULL!	1258	Mountain climbing, ACTIVITY, APPAREL OR EQUIPMENT
263	262	150222010	2015-02-08	2015	28	2	1	male	74.8813	2	African_American		#NULL!	31	Upper trunk	3	trunk	0	0	0	1	0	62	Internal Injury	2	soft tissue	0	0	1	0	0	0		#NULL!		#NULL!			4	Treated, Admitted, Hospitalized	0	1	9	Sports	0	#NULL!	#NULL!	1258	Mountain climbing, ACTIVITY, APPAREL OR EQUIPMENT
264	263	150237736	2015-02-04	2015	14	1	0	female	5.6748	1	Caucasian		#NULL!	32	Elbow	1	arm	0	1	0	0	0	64	Strain, Sprain	4	Strain, Sprain	0	1	0	0	0	0		#NULL!		#NULL!			1	Treated, Examined, Released	1	0	9	Sports	0	#NULL!	#NULL!	1258	Mountain climbing, ACTIVITY, APPAREL OR EQUIPMENT
265	264	150238910	2015-02-09	2015	18	2	0	female	37.6645	1	Caucasian		#NULL!	36	Lower leg	2	Leg	1	0	0	0	0	57	Fracture	3	Fracture	1	0	0	0	0	0		#NULL!		#NULL!			1	Treated, Examined, Released	1	0	9	Sports	0	#NULL!	#NULL!	1258	Mountain climbing, ACTIVITY, APPAREL OR EQUIPMENT
266	265	150252130	2015-02-14	2015	41	3	0	female	37.6645	1	Caucasian		#NULL!	36	Lower leg	2	Leg	1	0	0	0	0	57	Fracture	3	Fracture	1	0	0	0	0	0		#NULL!		#NULL!			4	Treated, Admitted, Hospitalized	0	1	9	Sports	0	#NULL!	#NULL!	1258	Mountain climbing, ACTIVITY, APPAREL OR EQUIPMENT
267	266	150304266	2015-02-19	2015	59	3	0	female	74.8813	1	Caucasian		#NULL!	77	Eye	4	head	0	0	1	0	0	53	Contusions	2	soft tissue	0	0	1	0	0	0		#NULL!		#NULL!			1	Treated, Examined, Released	1	0	9	Sports	0	#NULL!	#NULL!	1258	Mountain climbing, ACTIVITY, APPAREL OR EQUIPMENT
268	267	150325058	2015-03-07	2015	22	2	0	female	15.0591	0	non-specified		#NULL!	37	Ankle	2	Leg	1	0	0	0	0	64	Strain, Sprain	4	Strain, Sprain	0	1	0	0	0	0		#NULL!		#NULL!			1	Treated, Examined, Released	1	0	9	Sports	0	#NULL!	#NULL!	1258	Mountain climbing, ACTIVITY, APPAREL OR EQUIPMENT
269	268	150325096	2015-03-08	2015	43	3	1	male	15.0591	0	non-specified		#NULL!	37	Ankle	2	Leg	1	0	0	0	0	64	Strain, Sprain	4	Strain, Sprain	0	1	0	0	0	0		#NULL!		#NULL!			1	Treated, Examined, Released	1	0	9	Sports	0	#NULL!	#NULL!	1258	Mountain climbing, ACTIVITY, APPAREL OR EQUIPMENT
270	269	150337897	2015-03-11	2015	28	2	1	male	15.0591	0	non-specified		#NULL!	35	Knee	2	Leg	1	0	0	0	0	56	Dislocation	5	Dislocation	0	0	0	1	0	0		#NULL!		#NULL!			1	Treated, Examined, Released	1	0	9	Sports	0	#NULL!	#NULL!	1258	Mountain climbing, ACTIVITY, APPAREL OR EQUIPMENT
271	270	150339440	2015-03-16	2015	16	1	0	female	15.0591	1	Caucasian		#NULL!	87	Unknown	0	not specified	#NULL!	#NULL!	#NULL!	#NULL!	#NULL!	53	Contusions	2	soft tissue	0	0	1	0	0	0		#NULL!		#NULL!			1	Treated, Examined, Released	1	0	9	Sports	0	#NULL!	#NULL!	1258	Mountain climbing, ACTIVITY, APPAREL OR EQUIPMENT
272	271	150346675	2015-02-26	2015	13	1	0	female	15.7762	1	Caucasian		#NULL!	37	Ankle	2	Leg	1	0	0	0	0	64	Strain, Sprain	4	Strain, Sprain	0	1	0	0	0	0		#NULL!		#NULL!			1	Treated, Examined, Released	1	0	9	Sports	0	#NULL!	#NULL!	1258	Mountain climbing, ACTIVITY, APPAREL OR EQUIPMENT
273	272	150406524	2015-02-06	2015	20	2	1	male	80.8381	1	Caucasian		#NULL!	76	Face	4	head	0	0	1	0	0	59	Laceration	2	soft tissue	0	0	1	0	0	0		#NULL!		#NULL!			1	Treated, Examined, Released	1	0	0	Unknown	0	#NULL!	#NULL!	1258	Mountain climbing, ACTIVITY, APPAREL OR EQUIPMENT
274	273	150417481	2015-04-07	2015	43	3	1	male	15.0591	0	non-specified		#NULL!	36	Lower leg	2	Leg	1	0	0	0	0	57	Fracture	3	Fracture	1	0	0	0	0	0		#NULL!		#NULL!			1	Treated, Examined, Released	1	0	9	Sports	0	#NULL!	#NULL!	1258	Mountain climbing, ACTIVITY, APPAREL OR EQUIPMENT
275	274	150418737	2015-04-07	2015	19	2	0	female	83.2157	0	non-specified		#NULL!	79	Lower Trunk	3	trunk	0	0	0	1	0	59	Laceration	2	soft tissue	0	0	1	0	0	0		#NULL!		#NULL!			1	Treated, Examined, Released	1	0	9	Sports	0	#NULL!	#NULL!	1258	Mountain climbing, ACTIVITY, APPAREL OR EQUIPMENT
276	275	150428148	2015-04-11	2015	17	1	1	male	74.8813	3	Other	HISP	#NULL!	75	Head	4	head	0	0	1	0	0	52	Concussion	1	Concussion	0	0	0	0	1	0		#NULL!		#NULL!			1	Treated, Examined, Released	1	0	9	Sports	0	#NULL!	#NULL!	1258	Mountain climbing, ACTIVITY, APPAREL OR EQUIPMENT
278	277	150436176	2015-04-07	2015	17	1	1	male	97.9239	1	Caucasian		#NULL!	30	Shoulder	1	arm	0	1	0	0	0	64	Strain, Sprain	4	Strain, Sprain	0	1	0	0	0	0		#NULL!		#NULL!			1	Treated, Examined, Released	1	0	9	Sports	0	#NULL!	#NULL!	1258	Mountain climbing, ACTIVITY, APPAREL OR EQUIPMENT
279	278	150450220	2015-04-18	2015	33	2	1	male	37.6645	1	Caucasian		#NULL!	32	Elbow	1	arm	0	1	0	0	0	64	Strain, Sprain	4	Strain, Sprain	0	1	0	0	0	0		#NULL!		#NULL!			1	Treated, Examined, Released	1	0	9	Sports	0	#NULL!	#NULL!	1258	Mountain climbing, ACTIVITY, APPAREL OR EQUIPMENT
280	279	150454958	2015-04-26	2015	29	2	1	male	15.0591	0	non-specified		#NULL!	37	Ankle	2	Leg	1	0	0	0	0	57	Fracture	3	Fracture	1	0	0	0	0	0		#NULL!		#NULL!			1	Treated, Examined, Released	1	0	9	Sports	0	#NULL!	#NULL!	1258	Mountain climbing, ACTIVITY, APPAREL OR EQUIPMENT
281	280	150456791	2015-04-25	2015	46	3	0	female	74.8813	1	Caucasian		#NULL!	79	Lower Trunk	3	trunk	0	0	0	1	0	57	Fracture	3	Fracture	1	0	0	0	0	0		#NULL!		#NULL!			4	Treated, Admitted, Hospitalized	0	1	9	Sports	0	#NULL!	#NULL!	3299	EXERCISE (ACTIVITY OR APPAREL, W/O EQUIP)
282	281	150504911	2015-05-01	2015	71	3	1	male	15.0591	0	non-specified		#NULL!	35	Knee	2	Leg	1	0	0	0	0	71	Other	0	Other	0	0	0	0	0	1	RUPTURED CYST	#NULL!		#NULL!			1	Treated, Examined, Released	1	0	0	Unknown	0	#NULL!	#NULL!	1258	Mountain climbing, ACTIVITY, APPAREL OR EQUIPMENT
284	283	150525893	2015-05-11	2015	23	2	1	male	15.0591	0	non-specified		#NULL!	35	Knee	2	Leg	1	0	0	0	0	71	Other	0	Other	0	0	0	0	0	1	CELLULITIS	#NULL!		#NULL!			1	Treated, Examined, Released	1	0	0	Unknown	0	#NULL!	#NULL!	1258	Mountain climbing, ACTIVITY, APPAREL OR EQUIPMENT
285	284	150530465	2015-04-29	2015	24	2	0	female	15.0591	0	non-specified		#NULL!	37	Ankle	2	Leg	1	0	0	0	0	64	Strain, Sprain	4	Strain, Sprain	0	1	0	0	0	0		#NULL!		#NULL!			1	Treated, Examined, Released	1	0	0	Unknown	0	#NULL!	#NULL!	1258	Mountain climbing, ACTIVITY, APPAREL OR EQUIPMENT
286	285	150535270	2015-05-16	2015	23	2	1	male	15.0591	0	non-specified		#NULL!	35	Knee	2	Leg	1	0	0	0	0	64	Strain, Sprain	4	Strain, Sprain	0	1	0	0	0	0		#NULL!		#NULL!			1	Treated, Examined, Released	1	0	0	Unknown	0	#NULL!	#NULL!	1258	Mountain climbing, ACTIVITY, APPAREL OR EQUIPMENT
287	286	150539755	2015-05-10	2015	26	2	0	female	80.8381	1	Caucasian		#NULL!	38	Pubic region	3	trunk	0	0	0	1	0	59	Laceration	2	soft tissue	0	0	1	0	0	0		#NULL!		#NULL!			2	Treated and Transferred	0	0	9	Sports	0	#NULL!	#NULL!	1258	Mountain climbing, ACTIVITY, APPAREL OR EQUIPMENT
290	289	150553263	2015-05-18	2015	23	2	1	male	15.0591	0	non-specified		#NULL!	92	Finger	1	arm	0	1	0	0	0	61	Nerve Damage	2	soft tissue	0	0	1	0	0	0		#NULL!		#NULL!			1	Treated, Examined, Released	1	0	9	Sports	0	#NULL!	#NULL!	1258	Mountain climbing, ACTIVITY, APPAREL OR EQUIPMENT
292	291	150558474	2015-05-07	2015	22	2	1	male	97.9239	0	non-specified		#NULL!	30	Shoulder	1	arm	0	1	0	0	0	64	Strain, Sprain	4	Strain, Sprain	0	1	0	0	0	0		#NULL!		#NULL!			1	Treated, Examined, Released	1	0	9	Sports	0	#NULL!	#NULL!	1258	Mountain climbing, ACTIVITY, APPAREL OR EQUIPMENT
295	294	150602770	2015-03-08	2015	55	3	1	male	49.2646	0	non-specified		#NULL!	34	Wrist	1	arm	0	1	0	0	0	64	Strain, Sprain	4	Strain, Sprain	0	1	0	0	0	0		#NULL!		#NULL!			1	Treated, Examined, Released	1	0	9	Sports	0	#NULL!	#NULL!	1258	Mountain climbing, ACTIVITY, APPAREL OR EQUIPMENT
296	295	150605345	2015-05-26	2015	29	2	0	female	15.0591	1	Caucasian		#NULL!	33	Lower arm	1	arm	0	1	0	0	0	64	Strain, Sprain	4	Strain, Sprain	0	1	0	0	0	0		#NULL!		#NULL!			1	Treated, Examined, Released	1	0	9	Sports	0	#NULL!	#NULL!	1258	Mountain climbing, ACTIVITY, APPAREL OR EQUIPMENT
300	299	150633090	2015-06-04	2015	36	3	1	male	83.2157	1	Caucasian		#NULL!	79	Lower Trunk	3	trunk	0	0	0	1	0	57	Fracture	3	Fracture	1	0	0	0	0	0		#NULL!		#NULL!			2	Treated and Transferred	0	0	9	Sports	0	#NULL!	#NULL!	1258	Mountain climbing, ACTIVITY, APPAREL OR EQUIPMENT
302	301	150642279	2015-06-14	2015	30	2	0	female	83.2157	1	Caucasian		#NULL!	85	All parts body	5	All parts	0	0	0	0	1	71	Other	0	Other	0	0	0	0	0	1	HEAT EXHAUSTION	#NULL!		#NULL!			1	Treated, Examined, Released	1	0	9	Sports	0	#NULL!	#NULL!	1258	Mountain climbing, ACTIVITY, APPAREL OR EQUIPMENT
304	302	150650620	2015-06-17	2015	19	2	1	male	15.7762	0	non-specified		#NULL!	35	Knee	2	Leg	1	0	0	0	0	55	Dislocation	5	Dislocation	0	0	0	1	0	0		#NULL!		#NULL!			1	Treated, Examined, Released	1	0	9	Sports	0	#NULL!	#NULL!	1258	Mountain climbing, ACTIVITY, APPAREL OR EQUIPMENT
305	303	150655747	2015-06-17	2015	9	1	0	female	5.6748	0	non-specified		#NULL!	32	Elbow	1	arm	0	1	0	0	0	57	Fracture	3	Fracture	1	0	0	0	0	0		#NULL!		#NULL!			4	Treated, Admitted, Hospitalized	0	1	9	Sports	0	#NULL!	#NULL!	1258	Mountain climbing, ACTIVITY, APPAREL OR EQUIPMENT
306	304	150655848	2015-06-21	2015	27	2	1	male	97.9239	1	Caucasian		#NULL!	82	Hand	1	arm	0	1	0	0	0	57	Fracture	3	Fracture	1	0	0	0	0	0		#NULL!		#NULL!			1	Treated, Examined, Released	1	0	9	Sports	0	#NULL!	#NULL!	1258	Mountain climbing, ACTIVITY, APPAREL OR EQUIPMENT
307	305	150656187	2015-06-22	2015	23	2	0	female	15.7762	1	Caucasian		#NULL!	32	Elbow	1	arm	0	1	0	0	0	57	Fracture	3	Fracture	1	0	0	0	0	0		#NULL!		#NULL!			1	Treated, Examined, Released	1	0	9	Sports	0	#NULL!	#NULL!	1258	Mountain climbing, ACTIVITY, APPAREL OR EQUIPMENT
308	306	150662606	2015-06-19	2015	23	2	0	female	97.9239	1	Caucasian		#NULL!	35	Knee	2	Leg	1	0	0	0	0	64	Strain, Sprain	4	Strain, Sprain	0	1	0	0	0	0		#NULL!		#NULL!			1	Treated, Examined, Released	1	0	9	Sports	0	#NULL!	#NULL!	1258	Mountain climbing, ACTIVITY, APPAREL OR EQUIPMENT
309	307	150666146	2015-06-28	2015	45	3	1	male	15.7762	0	non-specified		#NULL!	79	Lower Trunk	3	trunk	0	0	0	1	0	71	Other	0	Other	0	0	0	0	0	1	LOW BACK PN	#NULL!		#NULL!			1	Treated, Examined, Released	1	0	9	Sports	0	#NULL!	#NULL!	1258	Mountain climbing, ACTIVITY, APPAREL OR EQUIPMENT
310	308	150702511	2015-06-29	2015	67	3	0	female	15.7762	0	non-specified		#NULL!	35	Knee	2	Leg	1	0	0	0	0	64	Strain, Sprain	4	Strain, Sprain	0	1	0	0	0	0		#NULL!		#NULL!			1	Treated, Examined, Released	1	0	9	Sports	0	#NULL!	#NULL!	1258	Mountain climbing, ACTIVITY, APPAREL OR EQUIPMENT
311	309	150702953	2015-06-28	2015	23	2	0	female	15.7762	0	non-specified		#NULL!	79	Lower Trunk	3	trunk	0	0	0	1	0	71	Other	0	Other	0	0	0	0	0	1	LOW BACK PAIN	#NULL!		#NULL!			1	Treated, Examined, Released	1	0	9	Sports	0	#NULL!	#NULL!	1258	Mountain climbing, ACTIVITY, APPAREL OR EQUIPMENT
312	310	150705358	2015-06-22	2015	16	1	1	male	83.2157	0	non-specified		#NULL!	82	Hand	1	arm	0	1	0	0	0	71	Other	0	Other	0	0	0	0	0	1	CELLULITIS HAND	#NULL!		#NULL!			1	Treated, Examined, Released	1	0	9	Sports	0	#NULL!	#NULL!	1258	Mountain climbing, ACTIVITY, APPAREL OR EQUIPMENT
313	311	150708515	2015-06-24	2015	33	2	1	male	83.2157	1	Caucasian		#NULL!	32	Elbow	1	arm	0	1	0	0	0	55	Dislocation	5	Dislocation	0	0	0	1	0	0		#NULL!		#NULL!			1	Treated, Examined, Released	1	0	9	Sports	0	#NULL!	#NULL!	1258	Mountain climbing, ACTIVITY, APPAREL OR EQUIPMENT
314	312	150713212	2015-07-02	2015	30	2	1	male	97.9239	1	Caucasian		#NULL!	32	Elbow	1	arm	0	1	0	0	0	59	Laceration	2	soft tissue	0	0	1	0	0	0		#NULL!		#NULL!			1	Treated, Examined, Released	1	0	9	Sports	0	#NULL!	#NULL!	1258	Mountain climbing, ACTIVITY, APPAREL OR EQUIPMENT
316	314	150716102	2015-07-06	2015	56	3	0	female	15.7762	0	non-specified		#NULL!	34	Wrist	1	arm	0	1	0	0	0	64	Strain, Sprain	4	Strain, Sprain	0	1	0	0	0	0		#NULL!		#NULL!			1	Treated, Examined, Released	1	0	9	Sports	0	#NULL!	#NULL!	1258	Mountain climbing, ACTIVITY, APPAREL OR EQUIPMENT
317	315	150721513	2015-07-07	2015	20	2	0	female	97.9239	1	Caucasian		#NULL!	35	Knee	2	Leg	1	0	0	0	0	59	Laceration	2	soft tissue	0	0	1	0	0	0		#NULL!		#NULL!			1	Treated, Examined, Released	1	0	9	Sports	0	#NULL!	#NULL!	1258	Mountain climbing, ACTIVITY, APPAREL OR EQUIPMENT
318	316	150723058	2015-06-18	2015	17	1	1	male	49.2646	3	Other	HISPANIC	#NULL!	35	Knee	2	Leg	1	0	0	0	0	59	Laceration	2	soft tissue	0	0	1	0	0	0		#NULL!		#NULL!			1	Treated, Examined, Released	1	0	9	Sports	0	#NULL!	#NULL!	1258	Mountain climbing, ACTIVITY, APPAREL OR EQUIPMENT
319	317	150725015	2015-07-09	2015	18	2	1	male	15.7762	4	Asian		#NULL!	37	Ankle	2	Leg	1	0	0	0	0	64	Strain, Sprain	4	Strain, Sprain	0	1	0	0	0	0		#NULL!		#NULL!			1	Treated, Examined, Released	1	0	9	Sports	0	#NULL!	#NULL!	1258	Mountain climbing, ACTIVITY, APPAREL OR EQUIPMENT
320	318	150730029	2015-07-10	2015	42	3	1	male	15.7762	0	non-specified		#NULL!	37	Ankle	2	Leg	1	0	0	0	0	64	Strain, Sprain	4	Strain, Sprain	0	1	0	0	0	0		#NULL!		#NULL!			1	Treated, Examined, Released	1	0	9	Sports	0	#NULL!	#NULL!	1258	Mountain climbing, ACTIVITY, APPAREL OR EQUIPMENT
321	319	150734343	2015-06-27	2015	27	2	0	female	49.2646	1	Caucasian		#NULL!	83	Foot	2	Leg	1	0	0	0	0	53	Contusions	2	soft tissue	0	0	1	0	0	0		#NULL!		#NULL!			1	Treated, Examined, Released	1	0	9	Sports	0	#NULL!	#NULL!	1258	Mountain climbing, ACTIVITY, APPAREL OR EQUIPMENT
322	320	150746434	2015-07-19	2015	56	3	0	female	15.7762	0	non-specified		#NULL!	93	Toe	2	Leg	1	0	0	0	0	53	Contusions	2	soft tissue	0	0	1	0	0	0		#NULL!		#NULL!			1	Treated, Examined, Released	1	0	9	Sports	0	#NULL!	#NULL!	1258	Mountain climbing, ACTIVITY, APPAREL OR EQUIPMENT
325	323	150752275	2015-07-23	2015	27	2	1	male	15.7762	0	non-specified		#NULL!	37	Ankle	2	Leg	1	0	0	0	0	64	Strain, Sprain	4	Strain, Sprain	0	1	0	0	0	0		#NULL!		#NULL!			1	Treated, Examined, Released	1	0	9	Sports	0	#NULL!	#NULL!	1258	Mountain climbing, ACTIVITY, APPAREL OR EQUIPMENT
326	324	150753789	2015-07-13	2015	26	2	1	male	97.9239	1	Caucasian		#NULL!	92	Finger	1	arm	0	1	0	0	0	59	Laceration	2	soft tissue	0	0	1	0	0	0		#NULL!		#NULL!			1	Treated, Examined, Released	1	0	9	Sports	0	#NULL!	#NULL!	1258	Mountain climbing, ACTIVITY, APPAREL OR EQUIPMENT
327	325	150807969	2015-07-31	2015	26	2	1	male	83.2157	3	Other	HISPANIC	#NULL!	35	Knee	2	Leg	1	0	0	0	0	71	Other	0	Other	0	0	0	0	0	1	TENDONITIS	#NULL!		#NULL!			1	Treated, Examined, Released	1	0	0	Unknown	0	#NULL!	#NULL!	1258	Mountain climbing, ACTIVITY, APPAREL OR EQUIPMENT
328	326	150818065	2015-08-03	2015	23	2	0	female	83.2157	1	Caucasian		#NULL!	30	Shoulder	1	arm	0	1	0	0	0	64	Strain, Sprain	4	Strain, Sprain	0	1	0	0	0	0		#NULL!		#NULL!			1	Treated, Examined, Released	1	0	9	Sports	0	#NULL!	#NULL!	1258	Mountain climbing, ACTIVITY, APPAREL OR EQUIPMENT
329	327	150818994	2015-07-22	2015	29	2	1	male	15.7762	0	non-specified		#NULL!	83	Foot	2	Leg	1	0	0	0	0	71	Other	0	Other	0	0	0	0	0	1	PAIN	#NULL!		#NULL!			1	Treated, Examined, Released	1	0	9	Sports	0	#NULL!	#NULL!	1258	Mountain climbing, ACTIVITY, APPAREL OR EQUIPMENT
330	328	150826899	2015-08-08	2015	60	3	1	male	83.2157	1	Caucasian		#NULL!	36	Lower leg	2	Leg	1	0	0	0	0	59	Laceration	2	soft tissue	0	0	1	0	0	0		#NULL!		#NULL!			1	Treated, Examined, Released	1	0	9	Sports	0	#NULL!	#NULL!	1258	Mountain climbing, ACTIVITY, APPAREL OR EQUIPMENT
331	329	150834268	2015-08-10	2015	20	2	1	male	15.7762	0	non-specified		#NULL!	33	Lower arm	1	arm	0	1	0	0	0	73	Radiation	0	Other	0	0	0	0	0	1		#NULL!		#NULL!			1	Treated, Examined, Released	1	0	9	Sports	0	#NULL!	#NULL!	1258	Mountain climbing, ACTIVITY, APPAREL OR EQUIPMENT
332	330	150834441	2015-08-08	2015	14	1	1	male	5.6748	1	Caucasian		#NULL!	32	Elbow	1	arm	0	1	0	0	0	57	Fracture	3	Fracture	1	0	0	0	0	0		#NULL!		#NULL!			1	Treated, Examined, Released	1	0	9	Sports	0	#NULL!	#NULL!	1258	Mountain climbing, ACTIVITY, APPAREL OR EQUIPMENT
335	333	150847897	2015-07-30	2015	29	2	0	female	15.7762	1	Caucasian		#NULL!	37	Ankle	2	Leg	1	0	0	0	0	57	Fracture	3	Fracture	1	0	0	0	0	0		#NULL!		#NULL!			1	Treated, Examined, Released	1	0	9	Sports	0	#NULL!	#NULL!	1258	Mountain climbing, ACTIVITY, APPAREL OR EQUIPMENT
338	336	150856914	2015-08-19	2015	25	2	1	male	83.2157	1	Caucasian		#NULL!	31	Upper trunk	3	trunk	0	0	0	1	0	62	Internal Injury	2	soft tissue	0	0	1	0	0	0		#NULL!		#NULL!			2	Treated and Transferred	0	0	9	Sports	0	#NULL!	#NULL!	1258	Mountain climbing, ACTIVITY, APPAREL OR EQUIPMENT
339	337	150862689	2015-08-25	2015	21	2	1	male	74.8813	1	Caucasian		#NULL!	36	Lower leg	2	Leg	1	0	0	0	0	59	Laceration	2	soft tissue	0	0	1	0	0	0		#NULL!		#NULL!			1	Treated, Examined, Released	1	0	9	Sports	0	#NULL!	#NULL!	1258	Mountain climbing, ACTIVITY, APPAREL OR EQUIPMENT
340	338	150904966	2015-08-29	2015	30	2	0	female	15.7762	0	non-specified		#NULL!	36	Lower leg	2	Leg	1	0	0	0	0	57	Fracture	3	Fracture	1	0	0	0	0	0		#NULL!		#NULL!			1	Treated, Examined, Released	1	0	9	Sports	0	#NULL!	#NULL!	1258	Mountain climbing, ACTIVITY, APPAREL OR EQUIPMENT
341	339	150908092	2015-08-16	2015	42	3	1	male	74.8813	0	non-specified		#NULL!	37	Ankle	2	Leg	1	0	0	0	0	71	Other	0	Other	0	0	0	0	0	1	ANKLE INJ	#NULL!		#NULL!			1	Treated, Examined, Released	1	0	0	Unknown	0	#NULL!	#NULL!	1258	Mountain climbing, ACTIVITY, APPAREL OR EQUIPMENT
342	340	150917982	2015-08-01	2015	12	1	0	female	83.2157	1	Caucasian		#NULL!	37	Ankle	2	Leg	1	0	0	0	0	57	Fracture	3	Fracture	1	0	0	0	0	0		#NULL!		#NULL!			1	Treated, Examined, Released	1	0	9	Sports	0	#NULL!	#NULL!	1258	Mountain climbing, ACTIVITY, APPAREL OR EQUIPMENT
343	341	150919505	2015-08-18	2015	37	3	1	male	15.7762	1	Caucasian		#NULL!	31	Upper trunk	3	trunk	0	0	0	1	0	62	Internal Injury	2	soft tissue	0	0	1	0	0	0		#NULL!		#NULL!			4	Treated, Admitted, Hospitalized	0	1	9	Sports	0	#NULL!	#NULL!	1258	Mountain climbing, ACTIVITY, APPAREL OR EQUIPMENT
344	342	150927846	2015-09-09	2015	7	1	0	female	15.7762	0	non-specified		#NULL!	32	Elbow	1	arm	0	1	0	0	0	57	Fracture	3	Fracture	1	0	0	0	0	0		#NULL!		#NULL!			1	Treated, Examined, Released	1	0	9	Sports	0	#NULL!	#NULL!	1258	Mountain climbing, ACTIVITY, APPAREL OR EQUIPMENT
345	343	150948417	2015-08-22	2015	19	2	0	female	15.7762	1	Caucasian		#NULL!	88	Mouth	4	head	0	0	1	0	0	60	Dental Injury	0	other	0	0	0	0	0	1		#NULL!		#NULL!			1	Treated, Examined, Released	1	0	9	Sports	0	#NULL!	#NULL!	1258	Mountain climbing, ACTIVITY, APPAREL OR EQUIPMENT
346	344	150948432	2015-08-23	2015	48	3	0	female	15.7762	1	Caucasian		#NULL!	36	Lower leg	2	Leg	1	0	0	0	0	57	Fracture	3	Fracture	1	0	0	0	0	0		#NULL!		#NULL!			4	Treated, Admitted, Hospitalized	0	1	9	Sports	0	#NULL!	#NULL!	1258	Mountain climbing, ACTIVITY, APPAREL OR EQUIPMENT
347	345	150964981	2015-09-24	2015	22	2	0	female	15.7762	0	non-specified		#NULL!	37	Ankle	2	Leg	1	0	0	0	0	64	Strain, Sprain	4	Strain, Sprain	0	1	0	0	0	0		#NULL!		#NULL!			1	Treated, Examined, Released	1	0	9	Sports	0	#NULL!	#NULL!	1258	Mountain climbing, ACTIVITY, APPAREL OR EQUIPMENT
348	346	151003564	2015-09-28	2015	8	1	1	male	5.6748	4	Asian		#NULL!	33	Lower arm	1	arm	0	1	0	0	0	57	Fracture	3	Fracture	1	0	0	0	0	0		#NULL!		#NULL!			1	Treated, Examined, Released	1	0	9	Sports	0	#NULL!	#NULL!	1258	Mountain climbing, ACTIVITY, APPAREL OR EQUIPMENT
349	347	151006626	2015-08-25	2015	36	3	1	male	49.2646	0	non-specified		#NULL!	31	Upper trunk	3	trunk	0	0	0	1	0	71	Other	0	Other	0	0	0	0	0	1	N/S INJ	#NULL!		#NULL!			1	Treated, Examined, Released	1	0	5	Public	0	#NULL!	#NULL!	1258	Mountain climbing, ACTIVITY, APPAREL OR EQUIPMENT
351	349	151018754	2015-10-05	2015	24	2	0	female	97.9239	1	Caucasian		#NULL!	31	Upper trunk	3	trunk	0	0	0	1	0	71	Other	0	Other	0	0	0	0	0	1	PAIN	#NULL!		#NULL!			1	Treated, Examined, Released	1	0	9	Sports	0	#NULL!	#NULL!	1258	Mountain climbing, ACTIVITY, APPAREL OR EQUIPMENT
354	351	151032428	2015-10-09	2015	26	2	0	female	16.565	0	non-specified		#NULL!	75	Head	4	head	0	0	1	0	0	71	Other	0	Other	0	0	0	0	0	1	HEADACHE	#NULL!		#NULL!			1	Treated, Examined, Released	1	0	9	Sports	0	#NULL!	#NULL!	1258	Mountain climbing, ACTIVITY, APPAREL OR EQUIPMENT
355	352	151039212	2015-10-11	2015	8	1	0	female	16.565	0	non-specified		#NULL!	92	Finger	1	arm	0	1	0	0	0	53	Contusions	2	soft tissue	0	0	1	0	0	0		#NULL!		#NULL!			1	Treated, Examined, Released	1	0	9	Sports	0	#NULL!	#NULL!	1258	Mountain climbing, ACTIVITY, APPAREL OR EQUIPMENT
356	353	151047389	2015-10-18	2015	41	3	0	female	16.565	0	non-specified		#NULL!	37	Ankle	2	Leg	1	0	0	0	0	57	Fracture	3	Fracture	1	0	0	0	0	0		#NULL!		#NULL!			1	Treated, Examined, Released	1	0	9	Sports	0	#NULL!	#NULL!	1258	Mountain climbing, ACTIVITY, APPAREL OR EQUIPMENT
357	354	151052355	2015-10-21	2015	9	1	1	male	5.6748	1	Caucasian		#NULL!	33	Lower arm	1	arm	0	1	0	0	0	57	Fracture	3	Fracture	1	0	0	0	0	0		#NULL!		#NULL!			1	Treated, Examined, Released	1	0	9	Sports	0	#NULL!	#NULL!	1258	Mountain climbing, ACTIVITY, APPAREL OR EQUIPMENT
358	355	151059336	2015-10-25	2015	22	2	0	female	16.565	0	non-specified		#NULL!	83	Foot	2	Leg	1	0	0	0	0	71	Other	0	Other	0	0	0	0	0	1	PAIN	#NULL!		#NULL!			1	Treated, Examined, Released	1	0	9	Sports	0	#NULL!	#NULL!	1258	Mountain climbing, ACTIVITY, APPAREL OR EQUIPMENT
359	356	151060878	2015-10-11	2015	44	3	0	female	16.565	1	Caucasian		#NULL!	34	Wrist	1	arm	0	1	0	0	0	57	Fracture	3	Fracture	1	0	0	0	0	0		#NULL!		#NULL!			1	Treated, Examined, Released	1	0	9	Sports	0	#NULL!	#NULL!	1842	STAIRS OR STEPS
362	359	151110908	2015-11-01	2015	63	3	0	female	85.7374	1	Caucasian		#NULL!	30	Shoulder	1	arm	0	1	0	0	0	55	Dislocation	5	Dislocation	0	0	0	1	0	0		#NULL!		#NULL!			1	Treated, Examined, Released	1	0	9	Sports	0	#NULL!	#NULL!	1258	Mountain climbing, ACTIVITY, APPAREL OR EQUIPMENT
363	360	151126303	2015-06-14	2015	28	2	0	female	15.7762	1	Caucasian		#NULL!	37	Ankle	2	Leg	1	0	0	0	0	64	Strain, Sprain	4	Strain, Sprain	0	1	0	0	0	0		#NULL!		#NULL!			1	Treated, Examined, Released	1	0	9	Sports	0	#NULL!	#NULL!	1258	Mountain climbing, ACTIVITY, APPAREL OR EQUIPMENT
365	362	151133245	2015-11-10	2015	19	2	1	male	74.8813	1	Caucasian		#NULL!	34	Wrist	1	arm	0	1	0	0	0	57	Fracture	3	Fracture	1	0	0	0	0	0		#NULL!		#NULL!			4	Treated, Admitted, Hospitalized	0	1	9	Sports	0	#NULL!	#NULL!	1258	Mountain climbing, ACTIVITY, APPAREL OR EQUIPMENT
366	363	151133917	2015-11-15	2015	32	2	1	male	74.8813	1	Caucasian		#NULL!	35	Knee	2	Leg	1	0	0	0	0	64	Strain, Sprain	4	Strain, Sprain	0	1	0	0	0	0		#NULL!		#NULL!			1	Treated, Examined, Released	1	0	9	Sports	0	#NULL!	#NULL!	1258	Mountain climbing, ACTIVITY, APPAREL OR EQUIPMENT
367	364	151134673	2015-11-13	2015	24	2	0	female	16.565	1	Caucasian		#NULL!	37	Ankle	2	Leg	1	0	0	0	0	64	Strain, Sprain	4	Strain, Sprain	0	1	0	0	0	0		#NULL!		#NULL!			1	Treated, Examined, Released	1	0	9	Sports	0	#NULL!	#NULL!	1258	Mountain climbing, ACTIVITY, APPAREL OR EQUIPMENT
371	368	151204094	2015-11-27	2015	46	3	0	female	74.8813	1	Caucasian		#NULL!	75	Head	4	head	0	0	1	0	0	62	Internal Injury	2	soft tissue	0	0	1	0	0	0		#NULL!		#NULL!			4	Treated, Admitted, Hospitalized	0	1	9	Sports	0	#NULL!	#NULL!	1258	Mountain climbing, ACTIVITY, APPAREL OR EQUIPMENT
373	370	151234043	2015-12-14	2015	29	2	1	male	16.565	0	non-specified		#NULL!	35	Knee	2	Leg	1	0	0	0	0	64	Strain, Sprain	4	Strain, Sprain	0	1	0	0	0	0		#NULL!		#NULL!			1	Treated, Examined, Released	1	0	9	Sports	0	#NULL!	#NULL!	1258	Mountain climbing, ACTIVITY, APPAREL OR EQUIPMENT
374	371	151246708	2015-12-07	2015	18	2	0	female	74.8813	1	Caucasian		#NULL!	30	Shoulder	1	arm	0	1	0	0	0	71	Other	0	Other	0	0	0	0	0	1	INJURY	#NULL!		#NULL!			1	Treated, Examined, Released	1	0	9	Sports	0	#NULL!	#NULL!	1258	Mountain climbing, ACTIVITY, APPAREL OR EQUIPMENT
375	372	151256824	2015-12-28	2015	30	2	1	male	16.565	4	Asian		#NULL!	35	Knee	2	Leg	1	0	0	0	0	57	Fracture	3	Fracture	1	0	0	0	0	0		#NULL!		#NULL!			1	Treated, Examined, Released	1	0	9	Sports	0	#NULL!	#NULL!	1258	Mountain climbing, ACTIVITY, APPAREL OR EQUIPMENT
376	373	151260336	2015-12-12	2015	6	1	0	female	4.9655	0	non-specified	UNKNOWN	#NULL!	33	Lower arm	1	arm	0	1	0	0	0	57	Fracture	3	Fracture	1	0	0	0	0	0		#NULL!		#NULL!			1	Treated, Examined, Released	1	0	1	Home	0	#NULL!	#NULL!	1258	Mountain climbing, ACTIVITY, APPAREL OR EQUIPMENT
377	374	160113915	2015-12-30	2015	11	1	1	male	4.9655	1	Caucasian		#NULL!	77	Eye	4	head	0	0	1	0	0	56	Dislocation	5	Dislocation	0	0	0	1	0	0		#NULL!		#NULL!			1	Treated, Examined, Released	1	0	9	Sports	0	#NULL!	#NULL!	1258	Mountain climbing, ACTIVITY, APPAREL OR EQUIPMENT
378	375	160306644	2015-08-30	2015	29	2	1	male	15.7762	4	Asian		#NULL!	92	Finger	1	arm	0	1	0	0	0	71	Other	0	Other	0	0	0	0	0	1	LT 4TH FINGER INJURY	#NULL!		#NULL!			1	Treated, Examined, Released	1	0	5	Public	0	#NULL!	#NULL!	1258	Mountain climbing, ACTIVITY, APPAREL OR EQUIPMENT
379	376	160132224	2016-01-06	2016	13	1	0	female	4.5056	1	Caucasian		#NULL!	37	Ankle	2	Leg	1	0	0	0	0	64	Strain, Sprain	4	Strain, Sprain	0	1	0	0	0	0		#NULL!		#NULL!			1	Treated, Examined, Released	1	0	8	School	0	#NULL!	#NULL!	1258	Mountain climbing, ACTIVITY, APPAREL OR EQUIPMENT
380	377	160134838	2016-01-16	2016	14	1	1	male	16.1154	1	Caucasian		#NULL!	37	Ankle	2	Leg	1	0	0	0	0	64	Strain, Sprain	4	Strain, Sprain	0	1	0	0	0	0		#NULL!		#NULL!			1	Treated, Examined, Released	1	0	9	Sports	0	#NULL!	#NULL!	1258	Mountain climbing, ACTIVITY, APPAREL OR EQUIPMENT
381	378	160148113	2016-01-20	2016	13	1	0	female	4.5056	1	Caucasian		#NULL!	37	Ankle	2	Leg	1	0	0	0	0	64	Strain, Sprain	4	Strain, Sprain	0	1	0	0	0	0		#NULL!		#NULL!			1	Treated, Examined, Released	1	0	8	School	0	#NULL!	#NULL!	1258	Mountain climbing, ACTIVITY, APPAREL OR EQUIPMENT
382	379	160152321	2016-01-23	2016	17	1	1	male	103.225	3	Other	HISPANIC	#NULL!	80	Upper arm	1	arm	0	1	0	0	0	71	Other	0	Other	0	0	0	0	0	1	RHABDOMYOLYSIS	#NULL!		#NULL!			2	Treated and Transferred	0	0	9	Sports	0	#NULL!	#NULL!	1258	Mountain climbing, ACTIVITY, APPAREL OR EQUIPMENT
383	380	160207224	2016-01-24	2016	7	1	0	female	4.5056	0	non-specified		#NULL!	79	Lower Trunk	3	trunk	0	0	0	1	0	71	Other	0	Other	0	0	0	0	0	1	PAIN	#NULL!		#NULL!			1	Treated, Examined, Released	1	0	9	Sports	0	#NULL!	#NULL!	1258	Mountain climbing, ACTIVITY, APPAREL OR EQUIPMENT
384	381	160209324	2016-01-25	2016	7	1	1	male	4.5056	0	non-specified	UNKNOWN	#NULL!	37	Ankle	2	Leg	1	0	0	0	0	64	Strain, Sprain	4	Strain, Sprain	0	1	0	0	0	0		#NULL!		#NULL!			1	Treated, Examined, Released	1	0	0	Unknown	0	#NULL!	#NULL!	1258	Mountain climbing, ACTIVITY, APPAREL OR EQUIPMENT
385	382	160217905	2016-02-01	2016	11	1	1	male	15.348	0	non-specified		#NULL!	31	Upper trunk	3	trunk	0	0	0	1	0	53	Contusions	2	soft tissue	0	0	1	0	0	0		#NULL!		#NULL!			1	Treated, Examined, Released	1	0	9	Sports	0	#NULL!	#NULL!	1205	SPORTS AND RECREATIONAL ACTIVITY, N.E.C.
386	383	160223954	2016-02-07	2016	30	2	0	female	103.225	2	African_American		#NULL!	31	Upper trunk	3	trunk	0	0	0	1	0	71	Other	0	Other	0	0	0	0	0	1	PAIN	#NULL!		#NULL!			1	Treated, Examined, Released	1	0	9	Sports	0	#NULL!	#NULL!	1258	Mountain climbing, ACTIVITY, APPAREL OR EQUIPMENT
387	384	160232078	2016-01-31	2016	5	1	0	female	4.5056	1	Caucasian		#NULL!	88	Mouth	4	head	0	0	1	0	0	59	Laceration	2	soft tissue	0	0	1	0	0	0		#NULL!		#NULL!			1	Treated, Examined, Released	1	0	9	Sports	0	#NULL!	#NULL!	1258	Mountain climbing, ACTIVITY, APPAREL OR EQUIPMENT
388	385	160232242	2016-02-05	2016	9	1	0	female	4.5056	1	Caucasian		#NULL!	75	Head	4	head	0	0	1	0	0	62	Internal Injury	2	soft tissue	0	0	1	0	0	0		#NULL!		#NULL!			1	Treated, Examined, Released	1	0	8	School	0	#NULL!	#NULL!	1258	Mountain climbing, ACTIVITY, APPAREL OR EQUIPMENT
389	386	160235672	2016-02-13	2016	7	1	1	male	103.225	1	Caucasian		#NULL!	32	Elbow	1	arm	0	1	0	0	0	55	Dislocation	5	Dislocation	0	0	0	1	0	0		#NULL!		#NULL!			1	Treated, Examined, Released	1	0	9	Sports	0	#NULL!	#NULL!	1258	Mountain climbing, ACTIVITY, APPAREL OR EQUIPMENT
390	387	160245445	2016-02-17	2016	23	2	1	male	63.7429	1	Caucasian		#NULL!	36	Lower leg	2	Leg	1	0	0	0	0	57	Fracture	3	Fracture	1	0	0	0	0	0		#NULL!		#NULL!			4	Treated, Admitted, Hospitalized	0	1	9	Sports	0	#NULL!	#NULL!	1258	Mountain climbing, ACTIVITY, APPAREL OR EQUIPMENT
392	389	160251321	2016-02-21	2016	35	3	1	male	103.225	1	Caucasian		#NULL!	36	Lower leg	2	Leg	1	0	0	0	0	59	Laceration	2	soft tissue	0	0	1	0	0	0		#NULL!		#NULL!			1	Treated, Examined, Released	1	0	9	Sports	0	#NULL!	#NULL!	1258	Mountain climbing, ACTIVITY, APPAREL OR EQUIPMENT
394	391	160303448	2016-02-28	2016	24	2	0	female	15.348	4	Asian		#NULL!	37	Ankle	2	Leg	1	0	0	0	0	64	Strain, Sprain	4	Strain, Sprain	0	1	0	0	0	0		#NULL!		#NULL!			1	Treated, Examined, Released	1	0	9	Sports	0	#NULL!	#NULL!	1258	Mountain climbing, ACTIVITY, APPAREL OR EQUIPMENT
395	392	160345608	2016-03-10	2016	5	1	1	male	4.5056	0	non-specified		#NULL!	75	Head	4	head	0	0	1	0	0	62	Internal Injury	2	soft tissue	0	0	1	0	0	0		#NULL!		#NULL!			1	Treated, Examined, Released	1	0	9	Sports	0	#NULL!	#NULL!	1258	Mountain climbing, ACTIVITY, APPAREL OR EQUIPMENT
396	393	160347733	2016-03-22	2016	24	2	0	female	14.6504	1	Caucasian		#NULL!	37	Ankle	2	Leg	1	0	0	0	0	64	Strain, Sprain	4	Strain, Sprain	0	1	0	0	0	0		#NULL!		#NULL!			1	Treated, Examined, Released	1	0	9	Sports	0	#NULL!	#NULL!	1258	Mountain climbing, ACTIVITY, APPAREL OR EQUIPMENT
397	394	160353032	2016-02-27	2016	20	2	1	male	103.225	1	Caucasian		#NULL!	82	Hand	1	arm	0	1	0	0	0	59	Laceration	2	soft tissue	0	0	1	0	0	0		#NULL!		#NULL!			1	Treated, Examined, Released	1	0	9	Sports	0	#NULL!	#NULL!	1258	Mountain climbing, ACTIVITY, APPAREL OR EQUIPMENT
398	395	160353449	2016-03-19	2016	40	3	1	male	90.3788	1	Caucasian		#NULL!	30	Shoulder	1	arm	0	1	0	0	0	55	Dislocation	5	Dislocation	0	0	0	1	0	0		#NULL!		#NULL!			1	Treated, Examined, Released	1	0	9	Sports	0	#NULL!	#NULL!	1258	Mountain climbing, ACTIVITY, APPAREL OR EQUIPMENT
400	397	160404683	2016-03-30	2016	22	2	1	male	14.6504	1	Caucasian		#NULL!	37	Ankle	2	Leg	1	0	0	0	0	64	Strain, Sprain	4	Strain, Sprain	0	1	0	0	0	0		#NULL!		#NULL!			1	Treated, Examined, Released	1	0	9	Sports	0	#NULL!	#NULL!	1258	Mountain climbing, ACTIVITY, APPAREL OR EQUIPMENT
401	398	160406911	2016-03-15	2016	7	1	0	female	4.5056	1	Caucasian		#NULL!	76	Face	4	head	0	0	1	0	0	59	Laceration	2	soft tissue	0	0	1	0	0	0		#NULL!		#NULL!			1	Treated, Examined, Released	1	0	9	Sports	0	#NULL!	#NULL!	1258	Mountain climbing, ACTIVITY, APPAREL OR EQUIPMENT
402	399	160408725	2016-03-07	2016	18	2	0	female	103.225	1	Caucasian		#NULL!	83	Foot	2	Leg	1	0	0	0	0	71	Other	0	Other	0	0	0	0	0	1	PAIN	#NULL!		#NULL!			6	Left WO being seen	0	0	9	Sports	0	#NULL!	#NULL!	1258	Mountain climbing, ACTIVITY, APPAREL OR EQUIPMENT
403	400	160411051	2016-04-02	2016	24	2	0	female	93.2031	4	Asian		#NULL!	83	Foot	2	Leg	1	0	0	0	0	57	Fracture	3	Fracture	1	0	0	0	0	0		#NULL!		#NULL!			1	Treated, Examined, Released	1	0	9	Sports	0	#NULL!	#NULL!	1258	Mountain climbing, ACTIVITY, APPAREL OR EQUIPMENT
404	401	160411724	2016-03-20	2016	35	3	0	female	14.6504	2	African_American		#NULL!	37	Ankle	2	Leg	1	0	0	0	0	64	Strain, Sprain	4	Strain, Sprain	0	1	0	0	0	0		#NULL!		#NULL!			1	Treated, Examined, Released	1	0	9	Sports	0	#NULL!	#NULL!	1258	Mountain climbing, ACTIVITY, APPAREL OR EQUIPMENT
405	402	160411988	2016-04-03	2016	20	2	0	female	14.6504	0	non-specified		#NULL!	89	Neck	4	head	0	0	1	0	0	64	Strain, Sprain	4	Strain, Sprain	0	1	0	0	0	0		#NULL!		#NULL!			1	Treated, Examined, Released	1	0	9	Sports	0	#NULL!	#NULL!	1258	Mountain climbing, ACTIVITY, APPAREL OR EQUIPMENT
406	403	160413857	2016-04-04	2016	7	1	0	female	14.6504	1	Caucasian		#NULL!	38	Pubic region	3	trunk	0	0	0	1	0	71	Other	0	Other	0	0	0	0	0	1	STRADDLE INJURY	#NULL!		#NULL!			1	Treated, Examined, Released	1	0	9	Sports	0	#NULL!	#NULL!	1258	Mountain climbing, ACTIVITY, APPAREL OR EQUIPMENT
407	404	160421043	2016-04-08	2016	7	1	0	female	103.225	2	African_American		#NULL!	37	Ankle	2	Leg	1	0	0	0	0	71	Other	0	Other	0	0	0	0	0	1	INJURY	#NULL!		#NULL!			1	Treated, Examined, Released	1	0	8	School	0	#NULL!	#NULL!	1258	Mountain climbing, ACTIVITY, APPAREL OR EQUIPMENT
408	405	160428027	2016-04-06	2016	27	2	1	male	14.6504	0	non-specified		#NULL!	37	Ankle	2	Leg	1	0	0	0	0	64	Strain, Sprain	4	Strain, Sprain	0	1	0	0	0	0		#NULL!		#NULL!			1	Treated, Examined, Released	1	0	9	Sports	0	#NULL!	#NULL!	1258	Mountain climbing, ACTIVITY, APPAREL OR EQUIPMENT
409	406	160436265	2016-04-01	2016	28	2	0	female	14.6504	4	Asian		#NULL!	37	Ankle	2	Leg	1	0	0	0	0	64	Strain, Sprain	4	Strain, Sprain	0	1	0	0	0	0		#NULL!		#NULL!			1	Treated, Examined, Released	1	0	9	Sports	0	#NULL!	#NULL!	1258	Mountain climbing, ACTIVITY, APPAREL OR EQUIPMENT
410	407	160437722	2016-03-23	2016	22	2	1	male	103.225	0	non-specified		#NULL!	75	Head	4	head	0	0	1	0	0	59	Laceration	2	soft tissue	0	0	1	0	0	0		#NULL!		#NULL!			1	Treated, Examined, Released	1	0	9	Sports	0	#NULL!	#NULL!	1258	Mountain climbing, ACTIVITY, APPAREL OR EQUIPMENT
412	408	160445055	2016-04-20	2016	31	2	1	male	63.7429	1	Caucasian		#NULL!	75	Head	4	head	0	0	1	0	0	52	Concussion	1	Concussion	0	0	0	0	1	0		#NULL!		#NULL!			1	Treated, Examined, Released	1	0	9	Sports	0	#NULL!	#NULL!	1258	Mountain climbing, ACTIVITY, APPAREL OR EQUIPMENT
413	409	160449493	2016-04-12	2016	11	1	0	female	4.5056	1	Caucasian		#NULL!	35	Knee	2	Leg	1	0	0	0	0	53	Contusions	2	soft tissue	0	0	1	0	0	0		#NULL!		#NULL!			1	Treated, Examined, Released	1	0	8	School	0	#NULL!	#NULL!	1258	Mountain climbing, ACTIVITY, APPAREL OR EQUIPMENT
414	410	160459785	2016-04-26	2016	48	3	1	male	14.6504	0	non-specified		#NULL!	36	Lower leg	2	Leg	1	0	0	0	0	71	Other	0	Other	0	0	0	0	0	1	LEG PAIN	#NULL!		#NULL!			1	Treated, Examined, Released	1	0	9	Sports	0	#NULL!	#NULL!	1258	Mountain climbing, ACTIVITY, APPAREL OR EQUIPMENT
415	411	160504886	2016-04-17	2016	27	2	1	male	14.6504	0	non-specified		#NULL!	76	Face	4	head	0	0	1	0	0	73	Radiation	0	Other	0	0	0	0	0	1		#NULL!		#NULL!			1	Treated, Examined, Released	1	0	9	Sports	0	#NULL!	#NULL!	3299	EXERCISE (ACTIVITY OR APPAREL, W/O EQUIP)
416	412	160519529	2016-05-07	2016	55	3	1	male	14.6504	0	non-specified		#NULL!	81	Upper leg	2	Leg	1	0	0	0	0	59	Laceration	2	soft tissue	0	0	1	0	0	0		#NULL!		#NULL!			4	Treated, Admitted, Hospitalized	0	1	9	Sports	0	#NULL!	#NULL!	1258	Mountain climbing, ACTIVITY, APPAREL OR EQUIPMENT
417	413	160522691	2016-05-07	2016	30	2	1	male	14.6504	0	non-specified		#NULL!	94	Ear	4	head	0	0	1	0	0	59	Laceration	2	soft tissue	0	0	1	0	0	0		#NULL!		#NULL!			1	Treated, Examined, Released	1	0	9	Sports	0	#NULL!	#NULL!	1258	Mountain climbing, ACTIVITY, APPAREL OR EQUIPMENT
418	414	160526784	2016-05-09	2016	26	2	0	female	14.6504	1	Caucasian		#NULL!	37	Ankle	2	Leg	1	0	0	0	0	57	Fracture	3	Fracture	1	0	0	0	0	0		#NULL!		#NULL!			1	Treated, Examined, Released	1	0	1	Home	0	#NULL!	#NULL!	1258	Mountain climbing, ACTIVITY, APPAREL OR EQUIPMENT
419	415	160534566	2016-05-11	2016	24	2	0	female	63.7429	1	Caucasian		#NULL!	75	Head	4	head	0	0	1	0	0	59	Laceration	2	soft tissue	0	0	1	0	0	0		#NULL!		#NULL!			1	Treated, Examined, Released	1	0	9	Sports	0	#NULL!	#NULL!	1258	Mountain climbing, ACTIVITY, APPAREL OR EQUIPMENT
420	416	160539794	2016-05-11	2016	7	1	0	female	4.5056	1	Caucasian		#NULL!	33	Lower arm	1	arm	0	1	0	0	0	64	Strain, Sprain	4	Strain, Sprain	0	1	0	0	0	0		#NULL!		#NULL!			1	Treated, Examined, Released	1	0	8	School	0	#NULL!	#NULL!	1258	Mountain climbing, ACTIVITY, APPAREL OR EQUIPMENT
421	417	160541765	2016-05-03	2016	42	3	0	female	63.7429	0	non-specified		#NULL!	83	Foot	2	Leg	1	0	0	0	0	64	Strain, Sprain	4	Strain, Sprain	0	1	0	0	0	0		#NULL!		#NULL!			1	Treated, Examined, Released	1	0	5	Public	0	#NULL!	#NULL!	1258	Mountain climbing, ACTIVITY, APPAREL OR EQUIPMENT
423	419	160562450	2016-05-22	2016	29	2	1	male	103.225	3	Other	HISPANIC	#NULL!	35	Knee	2	Leg	1	0	0	0	0	64	Strain, Sprain	4	Strain, Sprain	0	1	0	0	0	0		#NULL!		#NULL!			1	Treated, Examined, Released	1	0	9	Sports	0	#NULL!	#NULL!	1258	Mountain climbing, ACTIVITY, APPAREL OR EQUIPMENT
424	420	160605083	2016-05-23	2016	6	1	0	female	14.6504	0	non-specified		#NULL!	32	Elbow	1	arm	0	1	0	0	0	57	Fracture	3	Fracture	1	0	0	0	0	0		#NULL!		#NULL!			4	Treated, Admitted, Hospitalized	0	1	9	Sports	0	#NULL!	#NULL!	1244	Mountain climbing, ACTIVITY, APPAREL OR EQUIPMENT
425	421	160608940	2016-05-15	2016	21	2	1	male	51.9316	1	Caucasian		#NULL!	30	Shoulder	1	arm	0	1	0	0	0	71	Other	0	Other	0	0	0	0	0	1	SHOULDER INJURY	#NULL!		#NULL!			1	Treated, Examined, Released	1	0	9	Sports	0	#NULL!	#NULL!	1258	Mountain climbing, ACTIVITY, APPAREL OR EQUIPMENT
426	422	160609085	2016-06-02	2016	22	2	0	female	63.7429	1	Caucasian		#NULL!	36	Lower leg	2	Leg	1	0	0	0	0	71	Other	0	Other	0	0	0	0	0	1	PAIN	#NULL!		#NULL!			1	Treated, Examined, Released	1	0	9	Sports	0	#NULL!	#NULL!	1258	Mountain climbing, ACTIVITY, APPAREL OR EQUIPMENT
427	423	160621807	2016-06-07	2016	23	2	0	female	14.6504	1	Caucasian		#NULL!	37	Ankle	2	Leg	1	0	0	0	0	64	Strain, Sprain	4	Strain, Sprain	0	1	0	0	0	0		#NULL!		#NULL!			1	Treated, Examined, Released	1	0	9	Sports	0	#NULL!	#NULL!	1258	Mountain climbing, ACTIVITY, APPAREL OR EQUIPMENT
428	424	160624894	2016-06-06	2016	32	2	1	male	14.6504	0	non-specified		#NULL!	33	Lower arm	1	arm	0	1	0	0	0	71	Other	0	Other	0	0	0	0	0	1	TENDONITIS	#NULL!		#NULL!			1	Treated, Examined, Released	1	0	9	Sports	0	#NULL!	#NULL!	1258	Mountain climbing, ACTIVITY, APPAREL OR EQUIPMENT
430	426	160631899	2016-06-07	2016	17	1	0	female	63.7429	2	African_American		#NULL!	92	Finger	1	arm	0	1	0	0	0	59	Laceration	2	soft tissue	0	0	1	0	0	0		#NULL!		#NULL!			1	Treated, Examined, Released	1	0	8	School	0	#NULL!	#NULL!	1258	Mountain climbing, ACTIVITY, APPAREL OR EQUIPMENT
431	427	160634510	2016-06-03	2016	10	1	1	male	4.5056	0	non-specified		#NULL!	30	Shoulder	1	arm	0	1	0	0	0	71	Other	0	Other	0	0	0	0	0	1	PAIN	#NULL!		#NULL!			1	Treated, Examined, Released	1	0	0	Unknown	0	#NULL!	#NULL!	1258	Mountain climbing, ACTIVITY, APPAREL OR EQUIPMENT
432	428	160636009	2016-06-13	2016	21	2	1	male	14.6504	1	Caucasian		#NULL!	37	Ankle	2	Leg	1	0	0	0	0	64	Strain, Sprain	4	Strain, Sprain	0	1	0	0	0	0		#NULL!		#NULL!			1	Treated, Examined, Released	1	0	9	Sports	0	#NULL!	#NULL!	1258	Mountain climbing, ACTIVITY, APPAREL OR EQUIPMENT
433	429	160636618	2016-06-07	2016	7	1	0	female	4.5056	1	Caucasian		#NULL!	75	Head	4	head	0	0	1	0	0	62	Internal Injury	2	soft tissue	0	0	1	0	0	0		#NULL!		#NULL!			1	Treated, Examined, Released	1	0	9	Sports	0	#NULL!	#NULL!	1258	Mountain climbing, ACTIVITY, APPAREL OR EQUIPMENT
435	431	160660951	2016-06-24	2016	20	2	1	male	14.6504	1	Caucasian		#NULL!	37	Ankle	2	Leg	1	0	0	0	0	64	Strain, Sprain	4	Strain, Sprain	0	1	0	0	0	0		#NULL!		#NULL!			1	Treated, Examined, Released	1	0	9	Sports	0	#NULL!	#NULL!	1258	Mountain climbing, ACTIVITY, APPAREL OR EQUIPMENT
436	432	160662024	2016-06-25	2016	7	1	1	male	14.6504	0	non-specified		#NULL!	33	Lower arm	1	arm	0	1	0	0	0	57	Fracture	3	Fracture	1	0	0	0	0	0		#NULL!		#NULL!			1	Treated, Examined, Released	1	0	9	Sports	0	#NULL!	#NULL!	1258	Mountain climbing, ACTIVITY, APPAREL OR EQUIPMENT
437	433	160666252	2016-06-28	2016	11	1	0	female	14.6504	1	Caucasian		#NULL!	94	Ear	4	head	0	0	1	0	0	59	Laceration	2	soft tissue	0	0	1	0	0	0		#NULL!		#NULL!			1	Treated, Examined, Released	1	0	9	Sports	0	#NULL!	#NULL!	1258	Mountain climbing, ACTIVITY, APPAREL OR EQUIPMENT
438	434	160701893	2016-06-29	2016	43	3	1	male	14.6504	0	non-specified		#NULL!	36	Lower leg	2	Leg	1	0	0	0	0	71	Other	0	Other	0	0	0	0	0	1	INSECT BITES	#NULL!		#NULL!			1	Treated, Examined, Released	1	0	9	Sports	0	#NULL!	#NULL!	1258	Mountain climbing, ACTIVITY, APPAREL OR EQUIPMENT
440	435	160706148	2016-06-29	2016	32	2	1	male	63.7429	1	Caucasian		#NULL!	32	Elbow	1	arm	0	1	0	0	0	71	Other	0	Other	0	0	0	0	0	1	CELLULITIS	#NULL!		#NULL!			1	Treated, Examined, Released	1	0	9	Sports	0	#NULL!	#NULL!	1258	Mountain climbing, ACTIVITY, APPAREL OR EQUIPMENT
443	437	160723265	2016-07-09	2016	19	2	1	male	14.6504	2	African_American		#NULL!	92	Finger	1	arm	0	1	0	0	0	72	Avulsion	0	Other	0	0	0	0	0	1		#NULL!		#NULL!			1	Treated, Examined, Released	1	0	9	Sports	0	#NULL!	#NULL!	1258	Mountain climbing, ACTIVITY, APPAREL OR EQUIPMENT
444	438	160726440	2016-07-03	2016	29	2	1	male	32.062	1	Caucasian		#NULL!	36	Lower leg	2	Leg	1	0	0	0	0	53	Contusions	2	soft tissue	0	0	1	0	0	0		#NULL!		#NULL!			1	Treated, Examined, Released	1	0	9	Sports	0	#NULL!	#NULL!	1258	Mountain climbing, ACTIVITY, APPAREL OR EQUIPMENT
445	439	160736339	2016-07-05	2016	7	1	0	female	4.5056	1	Caucasian		#NULL!	33	Lower arm	1	arm	0	1	0	0	0	57	Fracture	3	Fracture	1	0	0	0	0	0		#NULL!		#NULL!			1	Treated, Examined, Released	1	0	9	Sports	0	#NULL!	#NULL!	1258	Mountain climbing, ACTIVITY, APPAREL OR EQUIPMENT
446	440	160736347	2016-07-05	2016	8	1	0	female	4.5056	1	Caucasian		#NULL!	35	Knee	2	Leg	1	0	0	0	0	71	Other	0	Other	0	0	0	0	0	1	KNEE EFFUSION	#NULL!		#NULL!			1	Treated, Examined, Released	1	0	9	Sports	0	#NULL!	#NULL!	1258	Mountain climbing, ACTIVITY, APPAREL OR EQUIPMENT
447	441	160740283	2016-07-17	2016	20	2	0	female	14.6504	0	non-specified		#NULL!	37	Ankle	2	Leg	1	0	0	0	0	64	Strain, Sprain	4	Strain, Sprain	0	1	0	0	0	0		#NULL!		#NULL!			1	Treated, Examined, Released	1	0	9	Sports	0	#NULL!	#NULL!	1258	Mountain climbing, ACTIVITY, APPAREL OR EQUIPMENT
448	442	160741853	2016-07-19	2016	24	2	1	male	14.6504	1	Caucasian		#NULL!	37	Ankle	2	Leg	1	0	0	0	0	57	Fracture	3	Fracture	1	0	0	0	0	0		#NULL!		#NULL!			2	Treated and Transferred	0	0	9	Sports	0	#NULL!	#NULL!	1258	Mountain climbing, ACTIVITY, APPAREL OR EQUIPMENT
450	444	160745884	2016-07-15	2016	26	2	1	male	90.3788	0	non-specified		#NULL!	34	Wrist	1	arm	0	1	0	0	0	71	Other	0	Other	0	0	0	0	0	1	TENOSYNOVITIS	#NULL!		#NULL!			1	Treated, Examined, Released	1	0	9	Sports	0	#NULL!	#NULL!	1258	Mountain climbing, ACTIVITY, APPAREL OR EQUIPMENT
452	446	160752875	2016-07-20	2016	7	1	1	male	4.5056	2	African_American		#NULL!	76	Face	4	head	0	0	1	0	0	53	Contusions	2	soft tissue	0	0	1	0	0	0		#NULL!		#NULL!			1	Treated, Examined, Released	1	0	9	Sports	0	#NULL!	#NULL!	1258	Mountain climbing, ACTIVITY, APPAREL OR EQUIPMENT
453	447	160755238	2016-07-14	2016	48	3	1	male	14.6504	1	Caucasian		#NULL!	92	Finger	1	arm	0	1	0	0	0	50	Amputation	0	Other	0	0	0	0	0	1		#NULL!		#NULL!			1	Treated, Examined, Released	1	0	9	Sports	0	#NULL!	#NULL!	1258	Mountain climbing, ACTIVITY, APPAREL OR EQUIPMENT
455	449	160803759	2016-07-13	2016	29	2	0	female	103.225	0	non-specified		#NULL!	37	Ankle	2	Leg	1	0	0	0	0	57	Fracture	3	Fracture	1	0	0	0	0	0		#NULL!		#NULL!			1	Treated, Examined, Released	1	0	9	Sports	0	#NULL!	#NULL!	1258	Mountain climbing, ACTIVITY, APPAREL OR EQUIPMENT
456	450	160815532	2016-08-04	2016	25	2	0	female	14.6504	2	African_American		#NULL!	37	Ankle	2	Leg	1	0	0	0	0	64	Strain, Sprain	4	Strain, Sprain	0	1	0	0	0	0		#NULL!		#NULL!			1	Treated, Examined, Released	1	0	9	Sports	0	#NULL!	#NULL!	1258	Mountain climbing, ACTIVITY, APPAREL OR EQUIPMENT
457	451	160818102	2016-07-14	2016	24	2	0	female	103.225	1	Caucasian		#NULL!	37	Ankle	2	Leg	1	0	0	0	0	57	Fracture	3	Fracture	1	0	0	0	0	0		#NULL!		#NULL!			1	Treated, Examined, Released	1	0	9	Sports	0	#NULL!	#NULL!	1258	Mountain climbing, ACTIVITY, APPAREL OR EQUIPMENT
459	453	160821491	2016-07-21	2016	22	2	1	male	14.6504	0	non-specified		#NULL!	30	Shoulder	1	arm	0	1	0	0	0	64	Strain, Sprain	4	Strain, Sprain	0	1	0	0	0	0		#NULL!		#NULL!			1	Treated, Examined, Released	1	0	9	Sports	0	#NULL!	#NULL!	1258	Mountain climbing, ACTIVITY, APPAREL OR EQUIPMENT
460	454	160826775	2016-08-05	2016	9	1	0	female	63.7429	0	non-specified		#NULL!	35	Knee	2	Leg	1	0	0	0	0	71	Other	0	Other	0	0	0	0	0	1	PAIN	#NULL!		#NULL!			6	Left WO being seen	0	0	9	Sports	0	#NULL!	#NULL!	1258	Mountain climbing, ACTIVITY, APPAREL OR EQUIPMENT
461	455	160829599	2016-07-26	2016	9	1	0	female	14.6504	0	non-specified		#NULL!	34	Wrist	1	arm	0	1	0	0	0	71	Other	0	Other	0	0	0	0	0	1	PAIN	#NULL!		#NULL!			1	Treated, Examined, Released	1	0	9	Sports	0	#NULL!	#NULL!	1258	Mountain climbing, ACTIVITY, APPAREL OR EQUIPMENT
462	456	160832391	2016-01-26	2016	26	2	0	female	87.7206	1	Caucasian		#NULL!	92	Finger	1	arm	0	1	0	0	0	59	Laceration	2	soft tissue	0	0	1	0	0	0		#NULL!		#NULL!			1	Treated, Examined, Released	1	0	1	Home	0	#NULL!	#NULL!	1258	Mountain climbing, ACTIVITY, APPAREL OR EQUIPMENT
463	457	160834539	2016-07-29	2016	20	2	1	male	14.6504	0	non-specified		#NULL!	31	Upper trunk	3	trunk	0	0	0	1	0	57	Fracture	3	Fracture	1	0	0	0	0	0		#NULL!		#NULL!			1	Treated, Examined, Released	1	0	9	Sports	0	#NULL!	#NULL!	1258	Mountain climbing, ACTIVITY, APPAREL OR EQUIPMENT
464	458	160835204	2016-08-11	2016	38	3	1	male	14.6504	0	non-specified		#NULL!	36	Lower leg	2	Leg	1	0	0	0	0	53	Contusions	2	soft tissue	0	0	1	0	0	0		#NULL!		#NULL!			1	Treated, Examined, Released	1	0	9	Sports	0	#NULL!	#NULL!	1258	Mountain climbing, ACTIVITY, APPAREL OR EQUIPMENT
466	460	160838775	2016-07-31	2016	65	3	1	male	14.6504	1	Caucasian		#NULL!	31	Upper trunk	3	trunk	0	0	0	1	0	62	Internal Injury	2	soft tissue	0	0	1	0	0	0		#NULL!		#NULL!			4	Treated, Admitted, Hospitalized	0	1	9	Sports	0	#NULL!	#NULL!	1258	Mountain climbing, ACTIVITY, APPAREL OR EQUIPMENT
467	461	160838848	2016-08-12	2016	51	3	1	male	14.6504	0	non-specified		#NULL!	31	Upper trunk	3	trunk	0	0	0	1	0	71	Other	0	Other	0	0	0	0	0	1	SOB/WHEEZING	#NULL!		#NULL!			1	Treated, Examined, Released	1	0	9	Sports	0	#NULL!	#NULL!	1258	Mountain climbing, ACTIVITY, APPAREL OR EQUIPMENT
468	462	160838907	2016-08-14	2016	24	2	1	male	14.6504	0	non-specified		#NULL!	30	Shoulder	1	arm	0	1	0	0	0	71	Other	0	Other	0	0	0	0	0	1	L SH PN	#NULL!		#NULL!			1	Treated, Examined, Released	1	0	9	Sports	0	#NULL!	#NULL!	1258	Mountain climbing, ACTIVITY, APPAREL OR EQUIPMENT
469	463	160841774	2016-08-03	2016	52	3	0	female	14.6504	1	Caucasian		#NULL!	36	Lower leg	2	Leg	1	0	0	0	0	71	Other	0	Other	0	0	0	0	0	1	CALF PX	#NULL!		#NULL!			1	Treated, Examined, Released	1	0	9	Sports	0	#NULL!	#NULL!	1258	Mountain climbing, ACTIVITY, APPAREL OR EQUIPMENT
470	464	160842412	2016-08-11	2016	30	2	1	male	14.6504	0	non-specified		#NULL!	82	Hand	1	arm	0	1	0	0	0	57	Fracture	3	Fracture	1	0	0	0	0	0		#NULL!		#NULL!			1	Treated, Examined, Released	1	0	9	Sports	0	#NULL!	#NULL!	1258	Mountain climbing, ACTIVITY, APPAREL OR EQUIPMENT
471	465	160850907	2016-08-18	2016	12	1	0	female	14.6504	2	African_American		#NULL!	37	Ankle	2	Leg	1	0	0	0	0	57	Fracture	3	Fracture	1	0	0	0	0	0		#NULL!		#NULL!			1	Treated, Examined, Released	1	0	9	Sports	0	#NULL!	#NULL!	1258	Mountain climbing, ACTIVITY, APPAREL OR EQUIPMENT
473	467	160862113	2016-08-22	2016	36	3	1	male	63.7429	1	Caucasian		#NULL!	36	Lower leg	2	Leg	1	0	0	0	0	71	Other	0	Other	0	0	0	0	0	1	COMPARTMENT SYNDROME	#NULL!		#NULL!			4	Treated, Admitted, Hospitalized	0	1	9	Sports	0	#NULL!	#NULL!	1258	Mountain climbing, ACTIVITY, APPAREL OR EQUIPMENT
475	469	160868894	2016-08-26	2016	26	2	1	male	14.6504	0	non-specified		#NULL!	82	Hand	1	arm	0	1	0	0	0	71	Other	0	Other	0	0	0	0	0	1	PAIN	#NULL!		#NULL!			1	Treated, Examined, Released	1	0	9	Sports	0	#NULL!	#NULL!	1258	Mountain climbing, ACTIVITY, APPAREL OR EQUIPMENT
478	472	160877001	2016-08-27	2016	20	2	1	male	63.7429	1	Caucasian		#NULL!	31	Upper trunk	3	trunk	0	0	0	1	0	64	Strain, Sprain	4	Strain, Sprain	0	1	0	0	0	0		#NULL!		#NULL!			1	Treated, Examined, Released	1	0	9	Sports	0	#NULL!	#NULL!	1258	Mountain climbing, ACTIVITY, APPAREL OR EQUIPMENT
480	474	160909270	2016-09-03	2016	78	3	1	male	15.348	0	non-specified		#NULL!	75	Head	4	head	0	0	1	0	0	62	Internal Injury	2	soft tissue	0	0	1	0	0	0		#NULL!		#NULL!			1	Treated, Examined, Released	1	0	9	Sports	0	#NULL!	#NULL!	1258	Mountain climbing, ACTIVITY, APPAREL OR EQUIPMENT
481	475	160910681	2016-09-02	2016	26	2	1	male	63.7429	1	Caucasian		#NULL!	30	Shoulder	1	arm	0	1	0	0	0	64	Strain, Sprain	4	Strain, Sprain	0	1	0	0	0	0		#NULL!		#NULL!			1	Treated, Examined, Released	1	0	9	Sports	0	#NULL!	#NULL!	1258	Mountain climbing, ACTIVITY, APPAREL OR EQUIPMENT
482	476	160911595	2016-07-22	2016	18	2	1	male	51.9316	0	non-specified		#NULL!	83	Foot	2	Leg	1	0	0	0	0	64	Strain, Sprain	4	Strain, Sprain	0	1	0	0	0	0		#NULL!		#NULL!			1	Treated, Examined, Released	1	0	9	Sports	0	#NULL!	#NULL!	1258	Mountain climbing, ACTIVITY, APPAREL OR EQUIPMENT
483	477	160916667	2016-08-30	2016	47	3	1	male	32.062	1	Caucasian		#NULL!	93	Toe	2	Leg	1	0	0	0	0	61	Nerve Damage	2	soft tissue	0	0	1	0	0	0		#NULL!		#NULL!			1	Treated, Examined, Released	1	0	9	Sports	0	#NULL!	#NULL!	1615	FOOTWEAR
484	478	160920091	2016-09-04	2016	47	3	1	male	15.348	1	Caucasian		#NULL!	35	Knee	2	Leg	1	0	0	0	0	53	Contusions	2	soft tissue	0	0	1	0	0	0		#NULL!		#NULL!			1	Treated, Examined, Released	1	0	9	Sports	0	#NULL!	#NULL!	1258	Mountain climbing, ACTIVITY, APPAREL OR EQUIPMENT
485	479	160921357	2016-09-07	2016	16	1	1	male	15.348	0	non-specified		#NULL!	79	Lower Trunk	3	trunk	0	0	0	1	0	71	Other	0	Other	0	0	0	0	0	1	ABCESS	#NULL!		#NULL!			1	Treated, Examined, Released	1	0	9	Sports	0	#NULL!	#NULL!	1258	Mountain climbing, ACTIVITY, APPAREL OR EQUIPMENT
486	480	160921470	2016-08-30	2016	33	2	1	male	92.9026	0	non-specified		#NULL!	92	Finger	1	arm	0	1	0	0	0	71	Other	0	Other	0	0	0	0	0	1	PAIN	#NULL!		#NULL!			1	Treated, Examined, Released	1	0	0	Unknown	0	#NULL!	#NULL!	1258	Mountain climbing, ACTIVITY, APPAREL OR EQUIPMENT
487	481	160931050	2016-09-07	2016	19	2	0	female	92.9026	0	non-specified		#NULL!	79	Lower Trunk	3	trunk	0	0	0	1	0	71	Other	0	Other	0	0	0	0	0	1	PAIN	#NULL!		#NULL!			1	Treated, Examined, Released	1	0	5	Public	0	#NULL!	#NULL!	1258	Mountain climbing, ACTIVITY, APPAREL OR EQUIPMENT
488	482	160933352	2016-09-03	2016	20	2	1	male	15.348	0	non-specified		#NULL!	33	Lower arm	1	arm	0	1	0	0	0	71	Other	0	Other	0	0	0	0	0	1	INJURY	#NULL!		#NULL!			1	Treated, Examined, Released	1	0	0	Unknown	0	#NULL!	#NULL!	1258	Mountain climbing, ACTIVITY, APPAREL OR EQUIPMENT
489	483	160939370	2016-09-10	2016	19	2	0	female	63.7429	2	African_American		#NULL!	37	Ankle	2	Leg	1	0	0	0	0	71	Other	0	Other	0	0	0	0	0	1	PAIN	#NULL!		#NULL!			1	Treated, Examined, Released	1	0	9	Sports	0	#NULL!	#NULL!	1258	Mountain climbing, ACTIVITY, APPAREL OR EQUIPMENT
490	484	160951640	2016-08-18	2016	19	2	0	female	63.7429	0	non-specified		#NULL!	75	Head	4	head	0	0	1	0	0	52	Concussion	1	Concussion	0	0	0	0	1	0		#NULL!		#NULL!			1	Treated, Examined, Released	1	0	0	Unknown	0	#NULL!	#NULL!	1258	Mountain climbing, ACTIVITY, APPAREL OR EQUIPMENT
491	485	160966350	2016-07-12	2016	24	2	1	male	14.6504	1	Caucasian		#NULL!	37	Ankle	2	Leg	1	0	0	0	0	64	Strain, Sprain	4	Strain, Sprain	0	1	0	0	0	0		#NULL!		#NULL!			1	Treated, Examined, Released	1	0	0	Unknown	0	#NULL!	#NULL!	1258	Mountain climbing, ACTIVITY, APPAREL OR EQUIPMENT
492	486	161004807	2016-06-29	2016	27	2	1	male	14.6504	0	non-specified		#NULL!	36	Lower leg	2	Leg	1	0	0	0	0	57	Fracture	3	Fracture	1	0	0	0	0	0		#NULL!		#NULL!			4	Treated, Admitted, Hospitalized	0	1	5	Public	0	#NULL!	#NULL!	1258	Mountain climbing, ACTIVITY, APPAREL OR EQUIPMENT
493	487	161007258	2016-10-02	2016	30	2	1	male	16.1154	0	non-specified		#NULL!	83	Foot	2	Leg	1	0	0	0	0	57	Fracture	3	Fracture	1	0	0	0	0	0		#NULL!		#NULL!			4	Treated, Admitted, Hospitalized	0	1	9	Sports	0	#NULL!	#NULL!	1258	Mountain climbing, ACTIVITY, APPAREL OR EQUIPMENT
494	488	161009116	2016-09-25	2016	28	2	0	female	85.2143	1	Caucasian		#NULL!	30	Shoulder	1	arm	0	1	0	0	0	55	Dislocation	5	Dislocation	0	0	0	1	0	0		#NULL!		#NULL!			1	Treated, Examined, Released	1	0	9	Sports	0	#NULL!	#NULL!	1258	Mountain climbing, ACTIVITY, APPAREL OR EQUIPMENT
495	489	161015885	2016-09-23	2016	6	1	0	female	4.5056	1	Caucasian		#NULL!	76	Face	4	head	0	0	1	0	0	53	Contusions	2	soft tissue	0	0	1	0	0	0		#NULL!		#NULL!			1	Treated, Examined, Released	1	0	8	School	0	#NULL!	#NULL!	1258	Mountain climbing, ACTIVITY, APPAREL OR EQUIPMENT
498	492	161050426	2016-10-02	2016	14	1	0	female	4.5056	0	non-specified		#NULL!	92	Finger	1	arm	0	1	0	0	0	64	Strain, Sprain	4	Strain, Sprain	0	1	0	0	0	0		#NULL!		#NULL!			1	Treated, Examined, Released	1	0	9	Sports	0	#NULL!	#NULL!	1258	Mountain climbing, ACTIVITY, APPAREL OR EQUIPMENT
499	493	161051077	2016-10-13	2016	27	2	0	female	92.9026	0	non-specified		#NULL!	83	Foot	2	Leg	1	0	0	0	0	64	Strain, Sprain	4	Strain, Sprain	0	1	0	0	0	0		#NULL!		#NULL!			1	Treated, Examined, Released	1	0	9	Sports	0	#NULL!	#NULL!	1258	Mountain climbing, ACTIVITY, APPAREL OR EQUIPMENT
500	494	161053332	2016-10-21	2016	9	1	0	female	16.1154	1	Caucasian		#NULL!	32	Elbow	1	arm	0	1	0	0	0	57	Fracture	3	Fracture	1	0	0	0	0	0		#NULL!		#NULL!			1	Treated, Examined, Released	1	0	9	Sports	0	#NULL!	#NULL!	1258	Mountain climbing, ACTIVITY, APPAREL OR EQUIPMENT
501	495	161054539	2016-10-21	2016	40	3	1	male	16.1154	0	non-specified		#NULL!	92	Finger	1	arm	0	1	0	0	0	71	Other	0	Other	0	0	0	0	0	1	SKIER'S THUMB	#NULL!		#NULL!			1	Treated, Examined, Released	1	0	9	Sports	0	#NULL!	#NULL!	1258	Mountain climbing, ACTIVITY, APPAREL OR EQUIPMENT
502	496	161056734	2016-10-23	2016	48	3	1	male	16.1154	0	non-specified		#NULL!	35	Knee	2	Leg	1	0	0	0	0	53	Contusions	2	soft tissue	0	0	1	0	0	0		#NULL!		#NULL!			1	Treated, Examined, Released	1	0	9	Sports	0	#NULL!	#NULL!	1258	Mountain climbing, ACTIVITY, APPAREL OR EQUIPMENT
503	497	161057670	2016-10-21	2016	29	2	0	female	63.7429	1	Caucasian		#NULL!	37	Ankle	2	Leg	1	0	0	0	0	64	Strain, Sprain	4	Strain, Sprain	0	1	0	0	0	0		#NULL!		#NULL!			1	Treated, Examined, Released	1	0	9	Sports	0	#NULL!	#NULL!	1258	Mountain climbing, ACTIVITY, APPAREL OR EQUIPMENT
504	498	161059135	2016-10-16	2016	57	3	1	male	85.2143	1	Caucasian		#NULL!	92	Finger	1	arm	0	1	0	0	0	57	Fracture	3	Fracture	1	0	0	0	0	0		#NULL!		#NULL!			1	Treated, Examined, Released	1	0	9	Sports	0	#NULL!	#NULL!	1258	Mountain climbing, ACTIVITY, APPAREL OR EQUIPMENT
505	499	161060709	2016-10-21	2016	19	2	1	male	63.7429	1	Caucasian		#NULL!	30	Shoulder	1	arm	0	1	0	0	0	55	Dislocation	5	Dislocation	0	0	0	1	0	0		#NULL!		#NULL!			1	Treated, Examined, Released	1	0	9	Sports	0	#NULL!	#NULL!	1258	Mountain climbing, ACTIVITY, APPAREL OR EQUIPMENT
507	501	161063028	2016-10-24	2016	69	3	1	male	92.9026	1	Caucasian		#NULL!	36	Lower leg	2	Leg	1	0	0	0	0	71	Other	0	Other	0	0	0	0	0	1	CELLULITIS	#NULL!		#NULL!			1	Treated, Examined, Released	1	0	9	Sports	0	#NULL!	#NULL!	1258	Mountain climbing, ACTIVITY, APPAREL OR EQUIPMENT
508	502	161102770	2016-07-28	2016	27	2	1	male	14.6504	1	Caucasian		#NULL!	83	Foot	2	Leg	1	0	0	0	0	53	Contusions	2	soft tissue	0	0	1	0	0	0		#NULL!		#NULL!			1	Treated, Examined, Released	1	0	5	Public	0	#NULL!	#NULL!	1258	Mountain climbing, ACTIVITY, APPAREL OR EQUIPMENT
509	503	161104061	2016-10-26	2016	25	2	0	female	16.1154	0	non-specified		#NULL!	81	Upper leg	2	Leg	1	0	0	0	0	64	Strain, Sprain	4	Strain, Sprain	0	1	0	0	0	0		#NULL!		#NULL!			1	Treated, Examined, Released	1	0	9	Sports	0	#NULL!	#NULL!	3299	EXERCISE (ACTIVITY OR APPAREL, W/O EQUIP)
510	504	161104263	2016-10-31	2016	24	2	1	male	16.1154	0	non-specified		#NULL!	92	Finger	1	arm	0	1	0	0	0	71	Other	0	Other	0	0	0	0	0	1	NODULE FINGER	#NULL!		#NULL!			1	Treated, Examined, Released	1	0	9	Sports	0	#NULL!	#NULL!	1258	Mountain climbing, ACTIVITY, APPAREL OR EQUIPMENT
511	505	161117507	2016-11-05	2016	9	1	0	female	16.1154	0	non-specified		#NULL!	75	Head	4	head	0	0	1	0	0	52	Concussion	1	Concussion	0	0	0	0	1	0		#NULL!		#NULL!			1	Treated, Examined, Released	1	0	9	Sports	0	#NULL!	#NULL!	1258	Mountain climbing, ACTIVITY, APPAREL OR EQUIPMENT
513	507	161122822	2016-10-29	2016	27	2	1	male	16.1154	0	non-specified		#NULL!	92	Finger	1	arm	0	1	0	0	0	57	Fracture	3	Fracture	1	0	0	0	0	0		#NULL!		#NULL!			1	Treated, Examined, Released	1	0	9	Sports	0	#NULL!	#NULL!	1258	Mountain climbing, ACTIVITY, APPAREL OR EQUIPMENT
515	509	161140708	2016-11-13	2016	6	1	1	male	92.9026	1	Caucasian		#NULL!	30	Shoulder	1	arm	0	1	0	0	0	57	Fracture	3	Fracture	1	0	0	0	0	0		#NULL!		#NULL!			1	Treated, Examined, Released	1	0	9	Sports	0	#NULL!	#NULL!	1258	Mountain climbing, ACTIVITY, APPAREL OR EQUIPMENT
516	510	161157096	2016-11-15	2016	48	3	1	male	16.1154	2	African_American		#NULL!	30	Shoulder	1	arm	0	1	0	0	0	71	Other	0	Other	0	0	0	0	0	1	SHOULDER INJURY	#NULL!		#NULL!			1	Treated, Examined, Released	1	0	9	Sports	0	#NULL!	#NULL!	1258	Mountain climbing, ACTIVITY, APPAREL OR EQUIPMENT
517	511	161161175	2016-11-08	2016	16	1	1	male	4.5056	0	non-specified		#NULL!	33	Lower arm	1	arm	0	1	0	0	0	71	Other	0	Other	0	0	0	0	0	1	CELLULITIS	#NULL!		#NULL!			1	Treated, Examined, Released	1	0	9	Sports	0	#NULL!	#NULL!	1258	Mountain climbing, ACTIVITY, APPAREL OR EQUIPMENT
520	514	161208589	2016-12-03	2016	29	2	0	female	16.1154	0	non-specified		#NULL!	92	Finger	1	arm	0	1	0	0	0	64	Strain, Sprain	4	Strain, Sprain	0	1	0	0	0	0		#NULL!		#NULL!			1	Treated, Examined, Released	1	0	9	Sports	0	#NULL!	#NULL!	1258	Mountain climbing, ACTIVITY, APPAREL OR EQUIPMENT
521	515	161214065	2016-12-03	2016	29	2	0	female	16.1154	0	non-specified		#NULL!	92	Finger	1	arm	0	1	0	0	0	71	Other	0	Other	0	0	0	0	0	1	THUMB INJURY	#NULL!		#NULL!			1	Treated, Examined, Released	1	0	9	Sports	0	#NULL!	#NULL!	1258	Mountain climbing, ACTIVITY, APPAREL OR EQUIPMENT
522	516	161222608	2016-12-05	2016	35	3	0	female	85.2143	1	Caucasian		#NULL!	79	Lower Trunk	3	trunk	0	0	0	1	0	64	Strain, Sprain	4	Strain, Sprain	0	1	0	0	0	0		#NULL!		#NULL!			1	Treated, Examined, Released	1	0	9	Sports	0	#NULL!	#NULL!	1258	Mountain climbing, ACTIVITY, APPAREL OR EQUIPMENT
523	517	161226701	2016-11-29	2016	28	2	1	male	92.9026	4	Asian		#NULL!	82	Hand	1	arm	0	1	0	0	0	71	Other	0	Other	0	0	0	0	0	1	CELLULITS	#NULL!		#NULL!			1	Treated, Examined, Released	1	0	9	Sports	0	#NULL!	#NULL!	1258	Mountain climbing, ACTIVITY, APPAREL OR EQUIPMENT
524	518	161228657	2016-12-03	2016	19	2	1	male	63.7429	1	Caucasian		#NULL!	30	Shoulder	1	arm	0	1	0	0	0	64	Strain, Sprain	4	Strain, Sprain	0	1	0	0	0	0		#NULL!		#NULL!			1	Treated, Examined, Released	1	0	9	Sports	0	#NULL!	#NULL!	1258	Mountain climbing, ACTIVITY, APPAREL OR EQUIPMENT
525	519	161232316	2016-12-04	2016	26	2	1	male	85.2143	1	Caucasian		#NULL!	82	Hand	1	arm	0	1	0	0	0	59	Laceration	2	soft tissue	0	0	1	0	0	0		#NULL!		#NULL!			1	Treated, Examined, Released	1	0	9	Sports	0	#NULL!	#NULL!	1258	Mountain climbing, ACTIVITY, APPAREL OR EQUIPMENT
526	520	161249820	2016-12-23	2016	16	1	0	female	16.1154	4	Asian		#NULL!	36	Lower leg	2	Leg	1	0	0	0	0	57	Fracture	3	Fracture	1	0	0	0	0	0		#NULL!		#NULL!			4	Treated, Admitted, Hospitalized	0	1	9	Sports	0	#NULL!	#NULL!	1258	Mountain climbing, ACTIVITY, APPAREL OR EQUIPMENT
528	521	170122476	2016-12-31	2016	22	2	1	male	63.7429	1	Caucasian		#NULL!	37	Ankle	2	Leg	1	0	0	0	0	64	Strain, Sprain	4	Strain, Sprain	0	1	0	0	0	0		#NULL!		#NULL!			1	Treated, Examined, Released	1	0	9	Sports	0	#NULL!	#NULL!	1258	Mountain climbing, ACTIVITY, APPAREL OR EQUIPMENT
529	522	170132384	2016-11-28	2016	9	1	1	male	4.5056	2	African_American		#NULL!	83	Foot	2	Leg	1	0	0	0	0	64	Strain, Sprain	4	Strain, Sprain	0	1	0	0	0	0		#NULL!		#NULL!			1	Treated, Examined, Released	1	0	8	School	0	#NULL!	#NULL!	1258	Mountain climbing, ACTIVITY, APPAREL OR EQUIPMENT
530	523	170254141	2016-09-22	2016	21	2	0	female	15.348	1	Caucasian		#NULL!	37	Ankle	2	Leg	1	0	0	0	0	57	Fracture	3	Fracture	1	0	0	0	0	0		#NULL!		#NULL!			1	Treated, Examined, Released	1	0	5	Public	0	#NULL!	#NULL!	1258	Mountain climbing, ACTIVITY, APPAREL OR EQUIPMENT
531	524	170115451	2017-01-04	2017	5	1	1	male	16.1828	4	Asian		#NULL!	32	Elbow	1	arm	0	1	0	0	0	57	Fracture	3	Fracture	1	0	0	0	0	0		#NULL!		#NULL!			1	Treated, Examined, Released	1	0	9	Sports	0	#NULL!	#NULL!	1258	Mountain climbing, ACTIVITY, APPAREL OR EQUIPMENT
532	525	170139482	2017-01-13	2017	11	1	0	female	4.757	1	Caucasian		#NULL!	37	Ankle	2	Leg	1	0	0	0	0	57	Fracture	3	Fracture	1	0	0	0	0	0		#NULL!		#NULL!			1	Treated, Examined, Released	1	0	9	Sports	0	#NULL!	#NULL!	1258	Mountain climbing, ACTIVITY, APPAREL OR EQUIPMENT
533	526	170151564	2017-01-21	2017	30	2	1	male	16.1828	0	non-specified		#NULL!	37	Ankle	2	Leg	1	0	0	0	0	57	Fracture	3	Fracture	1	0	0	0	0	0		#NULL!		#NULL!			1	Treated, Examined, Released	1	0	9	Sports	0	#NULL!	#NULL!	1258	Mountain climbing, ACTIVITY, APPAREL OR EQUIPMENT
536	529	170217071	2017-01-04	2017	11	1	0	female	67.2099	1	Caucasian		#NULL!	79	Lower Trunk	3	trunk	0	0	0	1	0	53	Contusions	2	soft tissue	0	0	1	0	0	0		#NULL!		#NULL!			1	Treated, Examined, Released	1	0	9	Sports	0	#NULL!	#NULL!	1258	Mountain climbing, ACTIVITY, APPAREL OR EQUIPMENT
537	530	170221032	2017-02-06	2017	29	2	1	male	16.9919	0	non-specified		#NULL!	30	Shoulder	1	arm	0	1	0	0	0	55	Dislocation	5	Dislocation	0	0	0	1	0	0		#NULL!		#NULL!			1	Treated, Examined, Released	1	0	9	Sports	0	#NULL!	#NULL!	1258	Mountain climbing, ACTIVITY, APPAREL OR EQUIPMENT
538	531	170224363	2017-02-08	2017	9	1	0	female	16.9919	2	African_American		#NULL!	92	Finger	1	arm	0	1	0	0	0	57	Fracture	3	Fracture	1	0	0	0	0	0		#NULL!		#NULL!			1	Treated, Examined, Released	1	0	9	Sports	0	#NULL!	#NULL!	1258	Mountain climbing, ACTIVITY, APPAREL OR EQUIPMENT
539	532	170230077	2017-02-05	2017	31	2	0	female	16.9919	1	Caucasian		#NULL!	37	Ankle	2	Leg	1	0	0	0	0	64	Strain, Sprain	4	Strain, Sprain	0	1	0	0	0	0		#NULL!		#NULL!			1	Treated, Examined, Released	1	0	9	Sports	0	#NULL!	#NULL!	1258	Mountain climbing, ACTIVITY, APPAREL OR EQUIPMENT
540	533	170239368	2017-02-07	2017	6	1	0	female	4.757	0	non-specified		#NULL!	76	Face	4	head	0	0	1	0	0	53	Contusions	2	soft tissue	0	0	1	0	0	0		#NULL!		#NULL!			1	Treated, Examined, Released	1	0	9	Sports	0	#NULL!	#NULL!	1258	Mountain climbing, ACTIVITY, APPAREL OR EQUIPMENT
541	534	170246493	2017-02-19	2017	17	1	0	female	79.1731	4	Asian		#NULL!	37	Ankle	2	Leg	1	0	0	0	0	64	Strain, Sprain	4	Strain, Sprain	0	1	0	0	0	0		#NULL!		#NULL!			1	Treated, Examined, Released	1	0	0	Unknown	0	#NULL!	#NULL!	1258	Mountain climbing, ACTIVITY, APPAREL OR EQUIPMENT
542	535	170305925	2017-02-16	2017	13	1	0	female	4.757	3	Other	MULTI-RACIAL	#NULL!	83	Foot	2	Leg	1	0	0	0	0	64	Strain, Sprain	4	Strain, Sprain	0	1	0	0	0	0		#NULL!		#NULL!			1	Treated, Examined, Released	1	0	0	Unknown	0	#NULL!	#NULL!	1258	Mountain climbing, ACTIVITY, APPAREL OR EQUIPMENT
544	537	170321989	2017-03-04	2017	64	3	1	male	16.1828	0	non-specified		#NULL!	92	Finger	1	arm	0	1	0	0	0	55	Dislocation	5	Dislocation	0	0	0	1	0	0		#NULL!		#NULL!			1	Treated, Examined, Released	1	0	9	Sports	0	#NULL!	#NULL!	1258	Mountain climbing, ACTIVITY, APPAREL OR EQUIPMENT
545	538	170323585	2017-02-22	2017	23	2	0	female	79.1731	1	Caucasian		#NULL!	37	Ankle	2	Leg	1	0	0	0	0	55	Dislocation	5	Dislocation	0	0	0	1	0	0		#NULL!		#NULL!			1	Treated, Examined, Released	1	0	9	Sports	0	#NULL!	#NULL!	1258	Mountain climbing, ACTIVITY, APPAREL OR EQUIPMENT
546	539	170331523	2017-03-13	2017	38	3	1	male	16.1828	0	non-specified		#NULL!	92	Finger	1	arm	0	1	0	0	0	47	Burn	0	Other	0	0	0	0	0	1		#NULL!		#NULL!			4	Treated, Admitted, Hospitalized	0	1	9	Sports	0	#NULL!	#NULL!	3299	EXERCISE (ACTIVITY OR APPAREL, W/O EQUIP)
547	540	170337114	2017-03-12	2017	62	3	1	male	79.1731	1	Caucasian		#NULL!	30	Shoulder	1	arm	0	1	0	0	0	64	Strain, Sprain	4	Strain, Sprain	0	1	0	0	0	0		#NULL!		#NULL!			1	Treated, Examined, Released	1	0	0	Unknown	0	#NULL!	#NULL!	1258	Mountain climbing, ACTIVITY, APPAREL OR EQUIPMENT
548	541	170341810	2017-03-10	2017	33	2	0	female	79.1731	1	Caucasian		#NULL!	34	Wrist	1	arm	0	1	0	0	0	71	Other	0	Other	0	0	0	0	0	1	INJURY	#NULL!		#NULL!			1	Treated, Examined, Released	1	0	9	Sports	0	#NULL!	#NULL!	1258	Mountain climbing, ACTIVITY, APPAREL OR EQUIPMENT
549	542	170345891	2017-03-19	2017	9	1	0	female	4.757	1	Caucasian		#NULL!	32	Elbow	1	arm	0	1	0	0	0	53	Contusions	2	soft tissue	0	0	1	0	0	0		#NULL!		#NULL!			1	Treated, Examined, Released	1	0	9	Sports	0	#NULL!	#NULL!	1258	Mountain climbing, ACTIVITY, APPAREL OR EQUIPMENT
550	543	170355101	2017-03-23	2017	18	2	0	female	16.1828	0	non-specified		#NULL!	82	Hand	1	arm	0	1	0	0	0	71	Other	0	Other	0	0	0	0	0	1	HAND PAIN	#NULL!		#NULL!			1	Treated, Examined, Released	1	0	9	Sports	0	#NULL!	#NULL!	1258	Mountain climbing, ACTIVITY, APPAREL OR EQUIPMENT
553	546	170407015	2017-03-20	2017	37	3	1	male	16.1828	0	non-specified		#NULL!	36	Lower leg	2	Leg	1	0	0	0	0	64	Strain, Sprain	4	Strain, Sprain	0	1	0	0	0	0		#NULL!		#NULL!			1	Treated, Examined, Released	1	0	9	Sports	0	#NULL!	#NULL!	1258	Mountain climbing, ACTIVITY, APPAREL OR EQUIPMENT
555	548	170412873	2017-03-17	2017	30	2	1	male	16.1828	4	Asian		#NULL!	36	Lower leg	2	Leg	1	0	0	0	0	57	Fracture	3	Fracture	1	0	0	0	0	0		#NULL!		#NULL!			1	Treated, Examined, Released	1	0	5	Public	0	#NULL!	#NULL!	1258	Mountain climbing, ACTIVITY, APPAREL OR EQUIPMENT
557	550	170426901	2017-04-11	2017	34	2	1	male	15.4472	0	non-specified		#NULL!	37	Ankle	2	Leg	1	0	0	0	0	55	Dislocation	5	Dislocation	0	0	0	1	0	0		#NULL!		#NULL!			1	Treated, Examined, Released	1	0	9	Sports	0	#NULL!	#NULL!	1258	Mountain climbing, ACTIVITY, APPAREL OR EQUIPMENT
558	551	170428077	2017-04-05	2017	48	3	1	male	15.4472	0	non-specified		#NULL!	83	Foot	2	Leg	1	0	0	0	0	64	Strain, Sprain	4	Strain, Sprain	0	1	0	0	0	0		#NULL!		#NULL!			1	Treated, Examined, Released	1	0	5	Public	0	#NULL!	#NULL!	1258	Mountain climbing, ACTIVITY, APPAREL OR EQUIPMENT
559	552	170429083	2017-04-06	2017	27	2	0	female	77.6641	1	Caucasian		#NULL!	82	Hand	1	arm	0	1	0	0	0	53	Contusions	2	soft tissue	0	0	1	0	0	0		#NULL!		#NULL!			1	Treated, Examined, Released	1	0	9	Sports	0	#NULL!	#NULL!	1258	Mountain climbing, ACTIVITY, APPAREL OR EQUIPMENT
560	553	170437316	2017-03-23	2017	13	1	1	male	16.1828	3	Other	UNKNOWN	#NULL!	35	Knee	2	Leg	1	0	0	0	0	64	Strain, Sprain	4	Strain, Sprain	0	1	0	0	0	0		#NULL!		#NULL!			1	Treated, Examined, Released	1	0	5	Public	0	#NULL!	#NULL!	1258	Mountain climbing, ACTIVITY, APPAREL OR EQUIPMENT
562	555	170459698	2017-04-24	2017	8	1	1	male	4.757	1	Caucasian		#NULL!	75	Head	4	head	0	0	1	0	0	62	Internal Injury	2	soft tissue	0	0	1	0	0	0		#NULL!		#NULL!			1	Treated, Examined, Released	1	0	9	Sports	0	#NULL!	#NULL!	1258	Mountain climbing, ACTIVITY, APPAREL OR EQUIPMENT
563	556	170507429	2017-04-28	2017	10	1	0	female	15.4472	0	non-specified		#NULL!	79	Lower Trunk	3	trunk	0	0	0	1	0	61	Nerve Damage	2	soft tissue	0	0	1	0	0	0		#NULL!		#NULL!			1	Treated, Examined, Released	1	0	9	Sports	0	#NULL!	#NULL!	1258	Mountain climbing, ACTIVITY, APPAREL OR EQUIPMENT
564	557	170521739	2017-03-27	2017	44	3	1	male	16.1828	1	Caucasian		#NULL!	31	Upper trunk	3	trunk	0	0	0	1	0	71	Other	0	Other	0	0	0	0	0	1	MUSCULOSK PAIN	#NULL!		#NULL!			1	Treated, Examined, Released	1	0	5	Public	0	#NULL!	#NULL!	1258	Mountain climbing, ACTIVITY, APPAREL OR EQUIPMENT
565	558	170522522	2017-05-01	2017	10	1	0	female	4.757	2	African_American		#NULL!	37	Ankle	2	Leg	1	0	0	0	0	64	Strain, Sprain	4	Strain, Sprain	0	1	0	0	0	0		#NULL!		#NULL!			1	Treated, Examined, Released	1	0	9	Sports	0	#NULL!	#NULL!	1258	Mountain climbing, ACTIVITY, APPAREL OR EQUIPMENT
566	559	170523388	2017-04-24	2017	28	2	0	female	15.4472	1	Caucasian		#NULL!	35	Knee	2	Leg	1	0	0	0	0	71	Other	0	Other	0	0	0	0	0	1	PAIN	#NULL!		#NULL!			1	Treated, Examined, Released	1	0	9	Sports	0	#NULL!	#NULL!	1258	Mountain climbing, ACTIVITY, APPAREL OR EQUIPMENT
567	560	170540406	2017-04-23	2017	24	2	0	female	77.6641	4	Asian		#NULL!	30	Shoulder	1	arm	0	1	0	0	0	57	Fracture	3	Fracture	1	0	0	0	0	0		#NULL!		#NULL!			1	Treated, Examined, Released	1	0	9	Sports	0	#NULL!	#NULL!	1258	Mountain climbing, ACTIVITY, APPAREL OR EQUIPMENT
568	561	170550265	2017-05-18	2017	18	2	0	female	14.7756	0	non-specified		#NULL!	37	Ankle	2	Leg	1	0	0	0	0	64	Strain, Sprain	4	Strain, Sprain	0	1	0	0	0	0		#NULL!		#NULL!			1	Treated, Examined, Released	1	0	9	Sports	0	#NULL!	#NULL!	1258	Mountain climbing, ACTIVITY, APPAREL OR EQUIPMENT
569	562	170564580	2017-05-25	2017	39	3	1	male	14.7756	0	non-specified		#NULL!	37	Ankle	2	Leg	1	0	0	0	0	71	Other	0	Other	0	0	0	0	0	1	PAIN	#NULL!		#NULL!			1	Treated, Examined, Released	1	0	9	Sports	0	#NULL!	#NULL!	1258	Mountain climbing, ACTIVITY, APPAREL OR EQUIPMENT
570	563	170571377	2017-05-26	2017	25	2	1	male	14.7756	1	Caucasian		#NULL!	35	Knee	2	Leg	1	0	0	0	0	71	Other	0	Other	0	0	0	0	0	1	KNEE INJURY	#NULL!		#NULL!			1	Treated, Examined, Released	1	0	9	Sports	0	#NULL!	#NULL!	1258	Mountain climbing, ACTIVITY, APPAREL OR EQUIPMENT
571	564	170602003	2017-05-30	2017	45	3	1	male	14.7756	0	non-specified		#NULL!	36	Lower leg	2	Leg	1	0	0	0	0	71	Other	0	Other	0	0	0	0	0	1	DVT	#NULL!		#NULL!			1	Treated, Examined, Released	1	0	9	Sports	0	#NULL!	#NULL!	1258	Mountain climbing, ACTIVITY, APPAREL OR EQUIPMENT
572	565	170605220	2017-04-02	2017	13	1	1	male	4.757	3	Other	MULTI-RACIAL	#NULL!	35	Knee	2	Leg	1	0	0	0	0	71	Other	0	Other	0	0	0	0	0	1	SWELLING	#NULL!		#NULL!			1	Treated, Examined, Released	1	0	9	Sports	0	#NULL!	#NULL!	1258	Mountain climbing, ACTIVITY, APPAREL OR EQUIPMENT
573	566	170621647	2017-06-01	2017	27	2	1	male	15.4472	0	non-specified		#NULL!	85	All parts body	5	All parts	0	0	0	0	1	71	Other	0	Other	0	0	0	0	0	1	HYPOTHERMI	#NULL!		#NULL!			1	Treated, Examined, Released	1	0	9	Sports	0	#NULL!	#NULL!	1258	Mountain climbing, ACTIVITY, APPAREL OR EQUIPMENT
575	568	170627839	2017-04-14	2017	44	3	0	female	15.4472	1	Caucasian		#NULL!	81	Upper leg	2	Leg	1	0	0	0	0	64	Strain, Sprain	4	Strain, Sprain	0	1	0	0	0	0		#NULL!		#NULL!			1	Treated, Examined, Released	1	0	9	Sports	0	#NULL!	#NULL!	1258	Mountain climbing, ACTIVITY, APPAREL OR EQUIPMENT
576	569	170629588	2017-06-10	2017	27	2	0	female	15.4472	1	Caucasian		#NULL!	75	Head	4	head	0	0	1	0	0	62	Internal Injury	2	soft tissue	0	0	1	0	0	0		#NULL!		#NULL!			1	Treated, Examined, Released	1	0	9	Sports	0	#NULL!	#NULL!	1258	Mountain climbing, ACTIVITY, APPAREL OR EQUIPMENT
577	570	170642696	2017-06-15	2017	58	3	0	female	15.4472	0	non-specified		#NULL!	37	Ankle	2	Leg	1	0	0	0	0	71	Other	0	Other	0	0	0	0	0	1	ANKLE INJURY	#NULL!		#NULL!			1	Treated, Examined, Released	1	0	9	Sports	0	#NULL!	#NULL!	1258	Mountain climbing, ACTIVITY, APPAREL OR EQUIPMENT
578	571	170646191	2017-06-17	2017	55	3	0	female	67.2099	0	non-specified		#NULL!	30	Shoulder	1	arm	0	1	0	0	0	64	Strain, Sprain	4	Strain, Sprain	0	1	0	0	0	0		#NULL!		#NULL!			1	Treated, Examined, Released	1	0	9	Sports	0	#NULL!	#NULL!	1258	Mountain climbing, ACTIVITY, APPAREL OR EQUIPMENT
579	572	170647686	2017-06-17	2017	18	2	1	male	15.4472	1	Caucasian		#NULL!	35	Knee	2	Leg	1	0	0	0	0	64	Strain, Sprain	4	Strain, Sprain	0	1	0	0	0	0		#NULL!		#NULL!			1	Treated, Examined, Released	1	0	9	Sports	0	#NULL!	#NULL!	1258	Mountain climbing, ACTIVITY, APPAREL OR EQUIPMENT
580	573	170653426	2017-06-18	2017	12	1	0	female	15.4472	1	Caucasian		#NULL!	83	Foot	2	Leg	1	0	0	0	0	64	Strain, Sprain	4	Strain, Sprain	0	1	0	0	0	0		#NULL!		#NULL!			1	Treated, Examined, Released	1	0	9	Sports	0	#NULL!	#NULL!	1258	Mountain climbing, ACTIVITY, APPAREL OR EQUIPMENT
581	574	170659088	2017-06-17	2017	9	1	1	male	15.4472	0	non-specified		#NULL!	34	Wrist	1	arm	0	1	0	0	0	53	Contusions	2	soft tissue	0	0	1	0	0	0		#NULL!		#NULL!			1	Treated, Examined, Released	1	0	0	Unknown	0	#NULL!	#NULL!	1258	Mountain climbing, ACTIVITY, APPAREL OR EQUIPMENT
582	575	170663012	2017-06-22	2017	17	1	0	female	77.6641	1	Caucasian		#NULL!	83	Foot	2	Leg	1	0	0	0	0	53	Contusions	2	soft tissue	0	0	1	0	0	0		#NULL!		#NULL!			1	Treated, Examined, Released	1	0	9	Sports	0	#NULL!	#NULL!	1258	Mountain climbing, ACTIVITY, APPAREL OR EQUIPMENT
584	577	170703391	2017-06-26	2017	31	2	1	male	67.2099	1	Caucasian		#NULL!	80	Upper arm	1	arm	0	1	0	0	0	57	Fracture	3	Fracture	1	0	0	0	0	0		#NULL!		#NULL!			2	Treated and Transferred	0	0	9	Sports	0	#NULL!	#NULL!	1258	Mountain climbing, ACTIVITY, APPAREL OR EQUIPMENT
585	578	170709109	2017-07-04	2017	56	3	0	female	79.1731	1	Caucasian		#NULL!	34	Wrist	1	arm	0	1	0	0	0	64	Strain, Sprain	4	Strain, Sprain	0	1	0	0	0	0		#NULL!		#NULL!			1	Treated, Examined, Released	1	0	9	Sports	0	#NULL!	#NULL!	1258	Mountain climbing, ACTIVITY, APPAREL OR EQUIPMENT
586	579	170710045	2017-06-18	2017	54	3	1	male	67.2099	1	Caucasian		#NULL!	36	Lower leg	2	Leg	1	0	0	0	0	57	Fracture	3	Fracture	1	0	0	0	0	0		#NULL!		#NULL!			1	Treated, Examined, Released	1	0	9	Sports	0	#NULL!	#NULL!	1258	Mountain climbing, ACTIVITY, APPAREL OR EQUIPMENT
588	581	170718340	2017-06-22	2017	60	3	1	male	15.4472	1	Caucasian		#NULL!	37	Ankle	2	Leg	1	0	0	0	0	57	Fracture	3	Fracture	1	0	0	0	0	0		#NULL!		#NULL!			4	Treated, Admitted, Hospitalized	0	1	9	Sports	0	#NULL!	#NULL!	1258	Mountain climbing, ACTIVITY, APPAREL OR EQUIPMENT
590	583	170727416	2017-06-17	2017	15	1	0	female	4.757	1	Caucasian		#NULL!	35	Knee	2	Leg	1	0	0	0	0	59	Laceration	2	soft tissue	0	0	1	0	0	0		#NULL!		#NULL!			4	Treated, Admitted, Hospitalized	0	1	5	Public	0	#NULL!	#NULL!	1258	Mountain climbing, ACTIVITY, APPAREL OR EQUIPMENT
591	584	170732052	2017-07-07	2017	12	1	0	female	77.6641	1	Caucasian		#NULL!	30	Shoulder	1	arm	0	1	0	0	0	57	Fracture	3	Fracture	1	0	0	0	0	0		#NULL!		#NULL!			1	Treated, Examined, Released	1	0	9	Sports	0	#NULL!	#NULL!	1258	Mountain climbing, ACTIVITY, APPAREL OR EQUIPMENT
592	585	170734354	2017-07-13	2017	20	2	1	male	16.1828	0	non-specified		#NULL!	32	Elbow	1	arm	0	1	0	0	0	55	Dislocation	5	Dislocation	0	0	0	1	0	0		#NULL!		#NULL!			1	Treated, Examined, Released	1	0	9	Sports	0	#NULL!	#NULL!	1258	Mountain climbing, ACTIVITY, APPAREL OR EQUIPMENT
593	586	170737433	2017-07-15	2017	21	2	0	female	16.1828	1	Caucasian		#NULL!	30	Shoulder	1	arm	0	1	0	0	0	64	Strain, Sprain	4	Strain, Sprain	0	1	0	0	0	0		#NULL!		#NULL!			1	Treated, Examined, Released	1	0	9	Sports	0	#NULL!	#NULL!	1258	Mountain climbing, ACTIVITY, APPAREL OR EQUIPMENT
594	587	170739623	2017-07-14	2017	21	2	1	male	77.6641	1	Caucasian		#NULL!	37	Ankle	2	Leg	1	0	0	0	0	64	Strain, Sprain	4	Strain, Sprain	0	1	0	0	0	0		#NULL!		#NULL!			1	Treated, Examined, Released	1	0	9	Sports	0	#NULL!	#NULL!	1258	Mountain climbing, ACTIVITY, APPAREL OR EQUIPMENT
595	588	170748313	2017-07-15	2017	8	1	0	female	4.757	1	Caucasian		#NULL!	32	Elbow	1	arm	0	1	0	0	0	57	Fracture	3	Fracture	1	0	0	0	0	0		#NULL!		#NULL!			1	Treated, Examined, Released	1	0	9	Sports	0	#NULL!	#NULL!	1258	Mountain climbing, ACTIVITY, APPAREL OR EQUIPMENT
597	590	170801097	2017-07-17	2017	21	2	1	male	77.6641	1	Caucasian		#NULL!	37	Ankle	2	Leg	1	0	0	0	0	53	Contusions	2	soft tissue	0	0	1	0	0	0		#NULL!		#NULL!			1	Treated, Examined, Released	1	0	9	Sports	0	#NULL!	#NULL!	1258	Mountain climbing, ACTIVITY, APPAREL OR EQUIPMENT
598	591	170806287	2017-07-03	2017	30	2	0	female	67.2099	1	Caucasian		#NULL!	37	Ankle	2	Leg	1	0	0	0	0	71	Other	0	Other	0	0	0	0	0	1	LT ANKLE PAIN	#NULL!		#NULL!			1	Treated, Examined, Released	1	0	9	Sports	0	#NULL!	#NULL!	1258	Mountain climbing, ACTIVITY, APPAREL OR EQUIPMENT
599	592	170809793	2017-07-30	2017	34	2	1	male	77.6641	3	Other	HISPANIC	#NULL!	35	Knee	2	Leg	1	0	0	0	0	59	Laceration	2	soft tissue	0	0	1	0	0	0		#NULL!		#NULL!			1	Treated, Examined, Released	1	0	9	Sports	0	#NULL!	#NULL!	1258	Mountain climbing, ACTIVITY, APPAREL OR EQUIPMENT
600	593	170812819	2017-07-28	2017	10	1	0	female	4.757	4	Asian		#NULL!	32	Elbow	1	arm	0	1	0	0	0	57	Fracture	3	Fracture	1	0	0	0	0	0		#NULL!		#NULL!			4	Treated, Admitted, Hospitalized	0	1	9	Sports	0	#NULL!	#NULL!	1258	Mountain climbing, ACTIVITY, APPAREL OR EQUIPMENT
601	594	170816557	2017-07-18	2017	43	3	0	female	16.1828	1	Caucasian		#NULL!	37	Ankle	2	Leg	1	0	0	0	0	64	Strain, Sprain	4	Strain, Sprain	0	1	0	0	0	0		#NULL!		#NULL!			1	Treated, Examined, Released	1	0	0	Unknown	0	#NULL!	#NULL!	1258	Mountain climbing, ACTIVITY, APPAREL OR EQUIPMENT
602	595	170816668	2017-07-19	2017	25	2	1	male	16.1828	1	Caucasian		#NULL!	37	Ankle	2	Leg	1	0	0	0	0	57	Fracture	3	Fracture	1	0	0	0	0	0		#NULL!		#NULL!			4	Treated, Admitted, Hospitalized	0	1	9	Sports	0	#NULL!	#NULL!	1258	Mountain climbing, ACTIVITY, APPAREL OR EQUIPMENT
603	596	170818744	2017-08-04	2017	15	1	1	male	16.1828	1	Caucasian		#NULL!	30	Shoulder	1	arm	0	1	0	0	0	64	Strain, Sprain	4	Strain, Sprain	0	1	0	0	0	0		#NULL!		#NULL!			1	Treated, Examined, Released	1	0	9	Sports	0	#NULL!	#NULL!	1258	Mountain climbing, ACTIVITY, APPAREL OR EQUIPMENT
604	597	170822556	2017-08-07	2017	17	1	1	male	16.1828	0	non-specified		#NULL!	33	Lower arm	1	arm	0	1	0	0	0	74	Dermatitis, conjunctivitis	0	other	0	0	0	0	0	1		#NULL!		#NULL!			1	Treated, Examined, Released	1	0	9	Sports	0	#NULL!	#NULL!	1258	Mountain climbing, ACTIVITY, APPAREL OR EQUIPMENT
605	598	170825002	2017-08-08	2017	39	3	1	male	16.1828	0	non-specified		#NULL!	31	Upper trunk	3	trunk	0	0	0	1	0	57	Fracture	3	Fracture	1	0	0	0	0	0		#NULL!		#NULL!			4	Treated, Admitted, Hospitalized	0	1	0	Unknown	0	#NULL!	#NULL!	3299	EXERCISE (ACTIVITY OR APPAREL, W/O EQUIP)
608	601	170835675	2017-07-20	2017	65	3	0	female	67.2099	1	Caucasian		#NULL!	36	Lower leg	2	Leg	1	0	0	0	0	64	Strain, Sprain	4	Strain, Sprain	0	1	0	0	0	0		#NULL!		#NULL!			1	Treated, Examined, Released	1	0	0	Unknown	0	#NULL!	#NULL!	1258	Mountain climbing, ACTIVITY, APPAREL OR EQUIPMENT
609	602	170836797	2017-08-13	2017	10	1	0	female	79.1731	0	non-specified		#NULL!	33	Lower arm	1	arm	0	1	0	0	0	57	Fracture	3	Fracture	1	0	0	0	0	0		#NULL!		#NULL!			1	Treated, Examined, Released	1	0	9	Sports	0	#NULL!	#NULL!	1258	Mountain climbing, ACTIVITY, APPAREL OR EQUIPMENT
610	603	170840059	2017-08-08	2017	20	2	0	female	79.1731	0	non-specified		#NULL!	35	Knee	2	Leg	1	0	0	0	0	55	Dislocation	5	Dislocation	0	0	0	1	0	0		#NULL!		#NULL!			1	Treated, Examined, Released	1	0	9	Sports	0	#NULL!	#NULL!	1258	Mountain climbing, ACTIVITY, APPAREL OR EQUIPMENT
611	604	170840183	2017-08-11	2017	8	1	1	male	4.757	1	Caucasian		#NULL!	32	Elbow	1	arm	0	1	0	0	0	55	Dislocation	5	Dislocation	0	0	0	1	0	0		#NULL!		#NULL!			1	Treated, Examined, Released	1	0	9	Sports	0	#NULL!	#NULL!	1258	Mountain climbing, ACTIVITY, APPAREL OR EQUIPMENT
612	605	170842344	2017-07-22	2017	36	3	1	male	16.1828	1	Caucasian		#NULL!	76	Face	4	head	0	0	1	0	0	59	Laceration	2	soft tissue	0	0	1	0	0	0		#NULL!		#NULL!			1	Treated, Examined, Released	1	0	9	Sports	0	#NULL!	#NULL!	1258	Mountain climbing, ACTIVITY, APPAREL OR EQUIPMENT
613	606	170850963	2017-08-20	2017	15	1	1	male	16.1828	1	Caucasian		#NULL!	35	Knee	2	Leg	1	0	0	0	0	64	Strain, Sprain	4	Strain, Sprain	0	1	0	0	0	0		#NULL!		#NULL!			1	Treated, Examined, Released	1	0	9	Sports	0	#NULL!	#NULL!	1258	Mountain climbing, ACTIVITY, APPAREL OR EQUIPMENT
614	607	170855021	2017-07-19	2017	40	3	1	male	67.2099	1	Caucasian		#NULL!	80	Upper arm	1	arm	0	1	0	0	0	64	Strain, Sprain	4	Strain, Sprain	0	1	0	0	0	0		#NULL!		#NULL!			1	Treated, Examined, Released	1	0	9	Sports	0	#NULL!	#NULL!	1258	Mountain climbing, ACTIVITY, APPAREL OR EQUIPMENT
615	608	170859727	2017-08-20	2017	7	1	0	female	4.757	1	Caucasian		#NULL!	37	Ankle	2	Leg	1	0	0	0	0	64	Strain, Sprain	4	Strain, Sprain	0	1	0	0	0	0		#NULL!		#NULL!			1	Treated, Examined, Released	1	0	9	Sports	0	#NULL!	#NULL!	1258	Mountain climbing, ACTIVITY, APPAREL OR EQUIPMENT
616	609	170864866	2017-07-31	2017	33	2	0	female	16.1828	1	Caucasian		#NULL!	30	Shoulder	1	arm	0	1	0	0	0	55	Dislocation	5	Dislocation	0	0	0	1	0	0		#NULL!		#NULL!			1	Treated, Examined, Released	1	0	9	Sports	0	#NULL!	#NULL!	1258	Mountain climbing, ACTIVITY, APPAREL OR EQUIPMENT
617	610	170864888	2017-07-31	2017	40	3	1	male	16.1828	3	Other	UNKNOWN	#NULL!	79	Lower Trunk	3	trunk	0	0	0	1	0	71	Other	0	Other	0	0	0	0	0	1	PAIN	#NULL!		#NULL!			1	Treated, Examined, Released	1	0	5	Public	0	#NULL!	#NULL!	1258	Mountain climbing, ACTIVITY, APPAREL OR EQUIPMENT
618	611	170865604	2017-08-14	2017	50	3	1	male	79.1731	0	non-specified		#NULL!	31	Upper trunk	3	trunk	0	0	0	1	0	64	Strain, Sprain	4	Strain, Sprain	0	1	0	0	0	0		#NULL!		#NULL!			1	Treated, Examined, Released	1	0	9	Sports	0	#NULL!	#NULL!	1258	Mountain climbing, ACTIVITY, APPAREL OR EQUIPMENT
619	612	170867238	2017-08-24	2017	16	1	1	male	4.757	2	African_American		#NULL!	82	Hand	1	arm	0	1	0	0	0	57	Fracture	3	Fracture	1	0	0	0	0	0		#NULL!		#NULL!			1	Treated, Examined, Released	1	0	9	Sports	0	#NULL!	#NULL!	1258	Mountain climbing, ACTIVITY, APPAREL OR EQUIPMENT
621	614	170914010	2017-08-28	2017	13	1	0	female	75.5651	1	Caucasian		#NULL!	35	Knee	2	Leg	1	0	0	0	0	64	Strain, Sprain	4	Strain, Sprain	0	1	0	0	0	0		#NULL!		#NULL!			1	Treated, Examined, Released	1	0	9	Sports	0	#NULL!	#NULL!	1258	Mountain climbing, ACTIVITY, APPAREL OR EQUIPMENT
622	615	170920084	2017-07-02	2017	57	3	1	male	16.1828	0	non-specified		#NULL!	92	Finger	1	arm	0	1	0	0	0	59	Laceration	2	soft tissue	0	0	1	0	0	0		#NULL!		#NULL!			1	Treated, Examined, Released	1	0	9	Sports	0	#NULL!	#NULL!	1258	Mountain climbing, ACTIVITY, APPAREL OR EQUIPMENT
624	617	170924571	2017-09-05	2017	20	2	0	female	16.1828	0	non-specified		#NULL!	34	Wrist	1	arm	0	1	0	0	0	71	Other	0	Other	0	0	0	0	0	1	TENDONITIS L WRIST	#NULL!		#NULL!			1	Treated, Examined, Released	1	0	9	Sports	0	#NULL!	#NULL!	1258	Mountain climbing, ACTIVITY, APPAREL OR EQUIPMENT
625	618	170924600	2017-09-04	2017	62	3	0	female	16.1828	0	non-specified		#NULL!	35	Knee	2	Leg	1	0	0	0	0	71	Other	0	Other	0	0	0	0	0	1	KNEE PN	#NULL!		#NULL!			1	Treated, Examined, Released	1	0	9	Sports	0	#NULL!	#NULL!	1258	Mountain climbing, ACTIVITY, APPAREL OR EQUIPMENT
626	619	170928775	2017-09-08	2017	12	1	1	male	67.2099	0	non-specified		#NULL!	79	Lower Trunk	3	trunk	0	0	0	1	0	71	Other	0	Other	0	0	0	0	0	1	PAIN	#NULL!		#NULL!			1	Treated, Examined, Released	1	0	9	Sports	0	#NULL!	#NULL!	1258	Mountain climbing, ACTIVITY, APPAREL OR EQUIPMENT
627	620	170929650	2017-09-12	2017	18	2	0	female	16.1828	0	non-specified		#NULL!	37	Ankle	2	Leg	1	0	0	0	0	64	Strain, Sprain	4	Strain, Sprain	0	1	0	0	0	0		#NULL!		#NULL!			1	Treated, Examined, Released	1	0	9	Sports	0	#NULL!	#NULL!	1258	Mountain climbing, ACTIVITY, APPAREL OR EQUIPMENT
628	621	170933921	2017-09-12	2017	18	2	1	male	16.1828	1	Caucasian		#NULL!	37	Ankle	2	Leg	1	0	0	0	0	64	Strain, Sprain	4	Strain, Sprain	0	1	0	0	0	0		#NULL!		#NULL!			1	Treated, Examined, Released	1	0	9	Sports	0	#NULL!	#NULL!	1258	Mountain climbing, ACTIVITY, APPAREL OR EQUIPMENT
629	622	170939249	2017-09-13	2017	32	2	1	male	16.1828	2	African_American		#NULL!	75	Head	4	head	0	0	1	0	0	62	Internal Injury	2	soft tissue	0	0	1	0	0	0		#NULL!		#NULL!			1	Treated, Examined, Released	1	0	9	Sports	0	#NULL!	#NULL!	1258	Mountain climbing, ACTIVITY, APPAREL OR EQUIPMENT
630	623	170944270	2017-09-16	2017	21	2	1	male	16.1828	0	non-specified		#NULL!	30	Shoulder	1	arm	0	1	0	0	0	64	Strain, Sprain	4	Strain, Sprain	0	1	0	0	0	0		#NULL!		#NULL!			1	Treated, Examined, Released	1	0	9	Sports	0	#NULL!	#NULL!	1258	Mountain climbing, ACTIVITY, APPAREL OR EQUIPMENT
631	624	170944881	2017-08-12	2017	5	1	1	male	4.757	1	Caucasian		#NULL!	31	Upper trunk	3	trunk	0	0	0	1	0	71	Other	0	Other	0	0	0	0	0	1	ASTHMA EXACERBATION	#NULL!		#NULL!			1	Treated, Examined, Released	1	0	9	Sports	0	#NULL!	#NULL!	1258	Mountain climbing, ACTIVITY, APPAREL OR EQUIPMENT
632	625	170948777	2017-08-17	2017	40	3	0	female	79.1731	1	Caucasian		#NULL!	37	Ankle	2	Leg	1	0	0	0	0	57	Fracture	3	Fracture	1	0	0	0	0	0		#NULL!		#NULL!			1	Treated, Examined, Released	1	0	9	Sports	0	#NULL!	#NULL!	1258	Mountain climbing, ACTIVITY, APPAREL OR EQUIPMENT
633	626	170949071	2017-09-15	2017	19	2	0	female	75.5651	0	non-specified		#NULL!	75	Head	4	head	0	0	1	0	0	52	Concussion	1	Concussion	0	0	0	0	1	0		#NULL!		#NULL!			1	Treated, Examined, Released	1	0	9	Sports	0	#NULL!	#NULL!	1258	Mountain climbing, ACTIVITY, APPAREL OR EQUIPMENT
634	627	170957244	2017-09-23	2017	24	2	1	male	75.5651	1	Caucasian		#NULL!	33	Lower arm	1	arm	0	1	0	0	0	57	Fracture	3	Fracture	1	0	0	0	0	0		#NULL!		#NULL!			1	Treated, Examined, Released	1	0	9	Sports	0	#NULL!	#NULL!	1258	Mountain climbing, ACTIVITY, APPAREL OR EQUIPMENT
637	630	170962206	2017-09-09	2017	24	2	1	male	16.1828	1	Caucasian		#NULL!	82	Hand	1	arm	0	1	0	0	0	71	Other	0	Other	0	0	0	0	0	1	BITE	#NULL!		#NULL!			1	Treated, Examined, Released	1	0	9	Sports	0	#NULL!	#NULL!	1258	Mountain climbing, ACTIVITY, APPAREL OR EQUIPMENT
640	633	171017047	2017-09-30	2017	26	2	0	female	16.1828	1	Caucasian		#NULL!	32	Elbow	1	arm	0	1	0	0	0	53	Contusions	2	soft tissue	0	0	1	0	0	0		#NULL!		#NULL!			1	Treated, Examined, Released	1	0	0	Unknown	0	#NULL!	#NULL!	1258	Mountain climbing, ACTIVITY, APPAREL OR EQUIPMENT
641	634	171021702	2017-09-23	2017	9	1	1	male	4.757	0	non-specified		#NULL!	31	Upper trunk	3	trunk	0	0	0	1	0	53	Contusions	2	soft tissue	0	0	1	0	0	0		#NULL!		#NULL!			1	Treated, Examined, Released	1	0	9	Sports	0	#NULL!	#NULL!	1258	Mountain climbing, ACTIVITY, APPAREL OR EQUIPMENT
644	637	171028203	2017-10-08	2017	33	2	1	male	75.5651	1	Caucasian		#NULL!	82	Hand	1	arm	0	1	0	0	0	71	Other	0	Other	0	0	0	0	0	1	BEE STING	#NULL!		#NULL!			1	Treated, Examined, Released	1	0	9	Sports	0	#NULL!	#NULL!	1258	Mountain climbing, ACTIVITY, APPAREL OR EQUIPMENT
646	639	171028915	2017-10-09	2017	27	2	1	male	16.9919	0	non-specified		#NULL!	76	Face	4	head	0	0	1	0	0	73	Radiation	0	Other	0	0	0	0	0	1		#NULL!		#NULL!			1	Treated, Examined, Released	1	0	9	Sports	0	#NULL!	#NULL!	1258	Mountain climbing, ACTIVITY, APPAREL OR EQUIPMENT
647	640	171034809	2017-10-09	2017	22	2	0	female	16.9919	0	non-specified		#NULL!	32	Elbow	1	arm	0	1	0	0	0	55	Dislocation	5	Dislocation	0	0	0	1	0	0		#NULL!		#NULL!			1	Treated, Examined, Released	1	0	9	Sports	0	#NULL!	#NULL!	1258	Mountain climbing, ACTIVITY, APPAREL OR EQUIPMENT
648	641	171036358	2017-10-07	2017	10	1	0	female	4.757	1	Caucasian		#NULL!	37	Ankle	2	Leg	1	0	0	0	0	64	Strain, Sprain	4	Strain, Sprain	0	1	0	0	0	0		#NULL!		#NULL!			1	Treated, Examined, Released	1	0	9	Sports	0	#NULL!	#NULL!	1258	Mountain climbing, ACTIVITY, APPAREL OR EQUIPMENT
649	642	171037848	2017-10-12	2017	50	3	1	male	16.9919	0	non-specified		#NULL!	30	Shoulder	1	arm	0	1	0	0	0	71	Other	0	Other	0	0	0	0	0	1	SH OR UPPER ARM INJ	#NULL!		#NULL!			1	Treated, Examined, Released	1	0	9	Sports	0	#NULL!	#NULL!	1258	Mountain climbing, ACTIVITY, APPAREL OR EQUIPMENT
651	644	171053011	2017-10-20	2017	27	2	0	female	79.1731	0	non-specified		#NULL!	79	Lower Trunk	3	trunk	0	0	0	1	0	53	Contusions	2	soft tissue	0	0	1	0	0	0		#NULL!		#NULL!			1	Treated, Examined, Released	1	0	9	Sports	0	#NULL!	#NULL!	1258	Mountain climbing, ACTIVITY, APPAREL OR EQUIPMENT
652	645	171060853	2017-10-13	2017	31	2	0	female	16.9919	0	non-specified		#NULL!	92	Finger	1	arm	0	1	0	0	0	71	Other	0	Other	0	0	0	0	0	1	LITTLE FINGER INJ	#NULL!		#NULL!			1	Treated, Examined, Released	1	0	9	Sports	0	#NULL!	#NULL!	1258	Mountain climbing, ACTIVITY, APPAREL OR EQUIPMENT
655	648	171065779	2017-10-15	2017	24	2	1	male	16.9919	1	Caucasian		#NULL!	75	Head	4	head	0	0	1	0	0	62	Internal Injury	2	soft tissue	0	0	1	0	0	0		#NULL!		#NULL!			4	Treated, Admitted, Hospitalized	0	1	9	Sports	0	#NULL!	#NULL!	1258	Mountain climbing, ACTIVITY, APPAREL OR EQUIPMENT
656	649	171065791	2017-10-16	2017	22	2	0	female	16.9919	4	Asian		#NULL!	37	Ankle	2	Leg	1	0	0	0	0	57	Fracture	3	Fracture	1	0	0	0	0	0		#NULL!		#NULL!			1	Treated, Examined, Released	1	0	0	Unknown	0	#NULL!	#NULL!	1258	Mountain climbing, ACTIVITY, APPAREL OR EQUIPMENT
657	650	171066786	2017-10-25	2017	60	3	1	male	16.9919	1	Caucasian		#NULL!	35	Knee	2	Leg	1	0	0	0	0	64	Strain, Sprain	4	Strain, Sprain	0	1	0	0	0	0		#NULL!		#NULL!			1	Treated, Examined, Released	1	0	9	Sports	0	#NULL!	#NULL!	1258	Mountain climbing, ACTIVITY, APPAREL OR EQUIPMENT
659	651	171113850	2017-11-02	2017	14	1	1	male	16.9919	1	Caucasian		#NULL!	35	Knee	2	Leg	1	0	0	0	0	55	Dislocation	5	Dislocation	0	0	0	1	0	0		#NULL!		#NULL!			1	Treated, Examined, Released	1	0	9	Sports	0	#NULL!	#NULL!	1258	Mountain climbing, ACTIVITY, APPAREL OR EQUIPMENT
660	652	171115332	2017-11-02	2017	40	3	1	male	16.9919	1	Caucasian		#NULL!	31	Upper trunk	3	trunk	0	0	0	1	0	57	Fracture	3	Fracture	1	0	0	0	0	0		#NULL!		#NULL!			1	Treated, Examined, Released	1	0	5	Public	0	#NULL!	#NULL!	531	RECORDING TAPES
661	653	171124007	2017-11-08	2017	10	1	1	male	16.9919	0	non-specified		#NULL!	37	Ankle	2	Leg	1	0	0	0	0	64	Strain, Sprain	4	Strain, Sprain	0	1	0	0	0	0		#NULL!		#NULL!			1	Treated, Examined, Released	1	0	9	Sports	0	#NULL!	#NULL!	1200	SPORTS AND RECREATIONAL ACTIVITY, N.E.C.
662	654	171126927	2017-11-11	2017	37	3	0	female	16.9919	0	non-specified		#NULL!	87	Unknown	0	not specified	#NULL!	#NULL!	#NULL!	#NULL!	#NULL!	53	Contusions	2	soft tissue	0	0	1	0	0	0		#NULL!		#NULL!			6	Left WO being seen	0	0	9	Sports	0	#NULL!	#NULL!	1258	Mountain climbing, ACTIVITY, APPAREL OR EQUIPMENT
664	656	171142689	2017-11-17	2017	30	2	0	female	16.9919	0	non-specified		#NULL!	83	Foot	2	Leg	1	0	0	0	0	57	Fracture	3	Fracture	1	0	0	0	0	0		#NULL!		#NULL!			1	Treated, Examined, Released	1	0	9	Sports	0	#NULL!	#NULL!	1258	Mountain climbing, ACTIVITY, APPAREL OR EQUIPMENT
666	658	171144971	2017-11-19	2017	13	1	0	female	4.757	1	Caucasian		#NULL!	37	Ankle	2	Leg	1	0	0	0	0	57	Fracture	3	Fracture	1	0	0	0	0	0		#NULL!		#NULL!			1	Treated, Examined, Released	1	0	8	School	0	#NULL!	#NULL!	1258	Mountain climbing, ACTIVITY, APPAREL OR EQUIPMENT
669	661	171202210	2017-11-29	2017	27	2	0	female	16.9919	0	non-specified		#NULL!	32	Elbow	1	arm	0	1	0	0	0	57	Fracture	3	Fracture	1	0	0	0	0	0		#NULL!		#NULL!			1	Treated, Examined, Released	1	0	9	Sports	0	#NULL!	#NULL!	1258	Mountain climbing, ACTIVITY, APPAREL OR EQUIPMENT
670	662	171227381	2017-11-21	2017	8	1	1	male	4.757	1	Caucasian		#NULL!	0	Internal	5	All parts	0	0	0	0	1	41	Ingestion	2	soft tissue	0	0	1	0	0	0		#NULL!		#NULL!			1	Treated, Examined, Released	1	0	0	Unknown	0	#NULL!	#NULL!	1258	Mountain climbing, ACTIVITY, APPAREL OR EQUIPMENT
671	663	171248051	2017-12-24	2017	27	2	0	female	76.8114	1	Caucasian		#NULL!	34	Wrist	1	arm	0	1	0	0	0	71	Other	0	Other	0	0	0	0	0	1	INJURY	#NULL!		#NULL!			1	Treated, Examined, Released	1	0	9	Sports	0	#NULL!	#NULL!	1258	Mountain climbing, ACTIVITY, APPAREL OR EQUIPMENT
673	665	180143404	2017-11-12	2017	27	2	1	male	67.2099	1	Caucasian		#NULL!	77	Eye	4	head	0	0	1	0	0	71	Other	0	Other	0	0	0	0	0	1	RT EYE PAIN	#NULL!		#NULL!			1	Treated, Examined, Released	1	0	9	Sports	0	#NULL!	#NULL!	1258	Mountain climbing, ACTIVITY, APPAREL OR EQUIPMENT
675	667	180235574	2017-12-11	2017	13	1	1	male	16.9919	0	non-specified		#NULL!	35	Knee	2	Leg	1	0	0	0	0	64	Strain, Sprain	4	Strain, Sprain	0	1	0	0	0	0		#NULL!		#NULL!			1	Treated, Examined, Released	1	0	9	Sports	0	#NULL!	#NULL!	1258	Mountain climbing, ACTIVITY, APPAREL OR EQUIPMENT
676	668	180240530	2017-05-22	2017	31	2	1	male	14.7756	1	Caucasian		#NULL!	30	Shoulder	1	arm	0	1	0	0	0	64	Strain, Sprain	4	Strain, Sprain	0	1	0	0	0	0		#NULL!		#NULL!			1	Treated, Examined, Released	1	0	9	Sports	0	#NULL!	#NULL!	1258	Mountain climbing, ACTIVITY, APPAREL OR EQUIPMENT
678	670	180114722	2018-01-04	2018	43	3	0	female	17.5136	4	Asian		#NULL!	35	Knee	2	Leg	1	0	0	0	0	57	Fracture	3	Fracture	1	0	0	0	0	0		#NULL!		#NULL!			4	Treated, Admitted, Hospitalized	0	1	9	Sports	0	#NULL!	#NULL!	1258	Mountain climbing, ACTIVITY, APPAREL OR EQUIPMENT
679	671	180130277	2018-01-11	2018	15	1	1	male	5.6438	3	Other	MULTI-RACIAL	#NULL!	35	Knee	2	Leg	1	0	0	0	0	71	Other	0	Other	0	0	0	0	0	1	KNEE INJURY	#NULL!		#NULL!			1	Treated, Examined, Released	1	0	9	Sports	0	#NULL!	#NULL!	1258	Mountain climbing, ACTIVITY, APPAREL OR EQUIPMENT
680	672	180142478	2018-01-19	2018	33	2	1	male	17.5136	0	non-specified		#NULL!	36	Lower leg	2	Leg	1	0	0	0	0	57	Fracture	3	Fracture	1	0	0	0	0	0		#NULL!		#NULL!			4	Treated, Admitted, Hospitalized	0	1	9	Sports	0	#NULL!	#NULL!	1258	Mountain climbing, ACTIVITY, APPAREL OR EQUIPMENT
681	673	180153405	2018-01-21	2018	18	2	0	female	70.9703	0	non-specified		#NULL!	37	Ankle	2	Leg	1	0	0	0	0	64	Strain, Sprain	4	Strain, Sprain	0	1	0	0	0	0		#NULL!		#NULL!			1	Treated, Examined, Released	1	0	9	Sports	0	#NULL!	#NULL!	1258	Mountain climbing, ACTIVITY, APPAREL OR EQUIPMENT
683	675	180200658	2018-01-28	2018	14	1	0	female	62.3461	1	Caucasian		#NULL!	35	Knee	2	Leg	1	0	0	0	0	71	Other	0	Other	0	0	0	0	0	1	PAIN	#NULL!		#NULL!			1	Treated, Examined, Released	1	0	9	Sports	0	#NULL!	#NULL!	1258	Mountain climbing, ACTIVITY, APPAREL OR EQUIPMENT
684	676	180208689	2018-02-03	2018	23	2	0	female	72.8379	1	Caucasian		#NULL!	92	Finger	1	arm	0	1	0	0	0	63	Puncture	0	Other	0	0	0	0	0	1		#NULL!		#NULL!			1	Treated, Examined, Released	1	0	1	Home	0	#NULL!	#NULL!	1258	Mountain climbing, ACTIVITY, APPAREL OR EQUIPMENT
685	677	180213371	2018-02-05	2018	34	2	1	male	16.5919	0	non-specified		#NULL!	31	Upper trunk	3	trunk	0	0	0	1	0	71	Other	0	Other	0	0	0	0	0	1	CHEST PAIN	#NULL!		#NULL!			1	Treated, Examined, Released	1	0	9	Sports	0	#NULL!	#NULL!	1258	Mountain climbing, ACTIVITY, APPAREL OR EQUIPMENT
690	682	180237392	2018-02-17	2018	23	2	0	female	78.3782	0	non-specified		#NULL!	83	Foot	2	Leg	1	0	0	0	0	71	Other	0	Other	0	0	0	0	0	1	INJURY	#NULL!		#NULL!			1	Treated, Examined, Released	1	0	9	Sports	0	#NULL!	#NULL!	1258	Mountain climbing, ACTIVITY, APPAREL OR EQUIPMENT
692	684	180247774	2018-02-20	2018	20	2	1	male	16.5919	1	Caucasian		#NULL!	30	Shoulder	1	arm	0	1	0	0	0	55	Dislocation	5	Dislocation	0	0	0	1	0	0		#NULL!		#NULL!			1	Treated, Examined, Released	1	0	9	Sports	0	#NULL!	#NULL!	1258	Mountain climbing, ACTIVITY, APPAREL OR EQUIPMENT
693	685	180310393	2018-02-19	2018	31	2	0	female	62.3461	1	Caucasian		#NULL!	83	Foot	2	Leg	1	0	0	0	0	57	Fracture	3	Fracture	1	0	0	0	0	0		#NULL!		#NULL!			1	Treated, Examined, Released	1	0	9	Sports	0	#NULL!	#NULL!	1258	Mountain climbing, ACTIVITY, APPAREL OR EQUIPMENT
694	686	180329018	2018-03-13	2018	6	1	1	male	15.7623	3	Other	HISPANIC	#NULL!	75	Head	4	head	0	0	1	0	0	59	Laceration	2	soft tissue	0	0	1	0	0	0		#NULL!		#NULL!			1	Treated, Examined, Released	1	0	9	Sports	0	#NULL!	#NULL!	1258	Mountain climbing, ACTIVITY, APPAREL OR EQUIPMENT
695	687	180329891	2018-02-27	2018	31	2	1	male	16.5919	1	Caucasian		#NULL!	37	Ankle	2	Leg	1	0	0	0	0	57	Fracture	3	Fracture	1	0	0	0	0	0		#NULL!		#NULL!			1	Treated, Examined, Released	1	0	0	Unknown	0	#NULL!	#NULL!	1258	Mountain climbing, ACTIVITY, APPAREL OR EQUIPMENT
696	688	180334578	2018-03-14	2018	12	1	1	male	15.7623	2	African_American		#NULL!	37	Ankle	2	Leg	1	0	0	0	0	64	Strain, Sprain	4	Strain, Sprain	0	1	0	0	0	0		#NULL!		#NULL!			1	Treated, Examined, Released	1	0	8	School	0	#NULL!	#NULL!	1258	Mountain climbing, ACTIVITY, APPAREL OR EQUIPMENT
697	689	180340679	2018-03-10	2018	9	1	0	female	4.9383	1	Caucasian		#NULL!	31	Upper trunk	3	trunk	0	0	0	1	0	53	Contusions	2	soft tissue	0	0	1	0	0	0		#NULL!		#NULL!			1	Treated, Examined, Released	1	0	9	Sports	0	#NULL!	#NULL!	1258	Mountain climbing, ACTIVITY, APPAREL OR EQUIPMENT
699	691	180355772	2018-03-26	2018	29	2	0	female	15.7623	0	non-specified		#NULL!	36	Lower leg	2	Leg	1	0	0	0	0	64	Strain, Sprain	4	Strain, Sprain	0	1	0	0	0	0		#NULL!		#NULL!			1	Treated, Examined, Released	1	0	9	Sports	0	#NULL!	#NULL!	1258	Mountain climbing, ACTIVITY, APPAREL OR EQUIPMENT
700	692	180406992	2018-03-31	2018	24	2	0	female	78.3782	0	non-specified		#NULL!	37	Ankle	2	Leg	1	0	0	0	0	57	Fracture	3	Fracture	1	0	0	0	0	0		#NULL!		#NULL!			4	Treated, Admitted, Hospitalized	0	1	9	Sports	0	#NULL!	#NULL!	1258	Mountain climbing, ACTIVITY, APPAREL OR EQUIPMENT
701	693	180410183	2018-04-03	2018	11	1	1	male	16.5919	1	Caucasian		#NULL!	83	Foot	2	Leg	1	0	0	0	0	64	Strain, Sprain	4	Strain, Sprain	0	1	0	0	0	0		#NULL!		#NULL!			1	Treated, Examined, Released	1	0	9	Sports	0	#NULL!	#NULL!	1258	Mountain climbing, ACTIVITY, APPAREL OR EQUIPMENT
703	695	180416177	2018-04-01	2018	5	1	0	female	4.9383	0	non-specified		#NULL!	33	Lower arm	1	arm	0	1	0	0	0	53	Contusions	2	soft tissue	0	0	1	0	0	0		#NULL!		#NULL!			1	Treated, Examined, Released	1	0	1	Home	0	#NULL!	#NULL!	1258	Mountain climbing, ACTIVITY, APPAREL OR EQUIPMENT
704	696	180418138	2018-04-07	2018	15	1	1	male	78.3782	0	non-specified		#NULL!	92	Finger	1	arm	0	1	0	0	0	57	Fracture	3	Fracture	1	0	0	0	0	0		#NULL!		#NULL!			1	Treated, Examined, Released	1	0	9	Sports	0	#NULL!	#NULL!	1258	Mountain climbing, ACTIVITY, APPAREL OR EQUIPMENT
705	697	180419576	2018-03-23	2018	9	1	0	female	4.9383	1	Caucasian		#NULL!	33	Lower arm	1	arm	0	1	0	0	0	71	Other	0	Other	0	0	0	0	0	1	LT. ARM INJURY	#NULL!		#NULL!			1	Treated, Examined, Released	1	0	0	Unknown	0	#NULL!	#NULL!	1258	Mountain climbing, ACTIVITY, APPAREL OR EQUIPMENT
707	699	180428980	2018-04-13	2018	44	3	1	male	16.5919	0	non-specified		#NULL!	76	Face	4	head	0	0	1	0	0	59	Laceration	2	soft tissue	0	0	1	0	0	0		#NULL!		#NULL!			1	Treated, Examined, Released	1	0	9	Sports	0	#NULL!	#NULL!	1258	Mountain climbing, ACTIVITY, APPAREL OR EQUIPMENT
708	700	180438572	2018-04-17	2018	11	1	0	female	4.9383	1	Caucasian		#NULL!	36	Lower leg	2	Leg	1	0	0	0	0	57	Fracture	3	Fracture	1	0	0	0	0	0		#NULL!		#NULL!			1	Treated, Examined, Released	1	0	9	Sports	0	#NULL!	#NULL!	1258	Mountain climbing, ACTIVITY, APPAREL OR EQUIPMENT
709	701	180441244	2018-04-13	2018	25	2	0	female	16.5919	1	Caucasian		#NULL!	83	Foot	2	Leg	1	0	0	0	0	64	Strain, Sprain	4	Strain, Sprain	0	1	0	0	0	0		#NULL!		#NULL!			1	Treated, Examined, Released	1	0	9	Sports	0	#NULL!	#NULL!	1258	Mountain climbing, ACTIVITY, APPAREL OR EQUIPMENT
710	702	180441866	2018-04-20	2018	31	2	1	male	72.8379	1	Caucasian		#NULL!	37	Ankle	2	Leg	1	0	0	0	0	57	Fracture	3	Fracture	1	0	0	0	0	0		#NULL!		#NULL!			1	Treated, Examined, Released	1	0	9	Sports	0	#NULL!	#NULL!	1258	Mountain climbing, ACTIVITY, APPAREL OR EQUIPMENT
711	703	180443444	2018-04-13	2018	8	1	1	male	4.9383	0	non-specified		#NULL!	32	Elbow	1	arm	0	1	0	0	0	57	Fracture	3	Fracture	1	0	0	0	0	0		#NULL!		#NULL!			1	Treated, Examined, Released	1	0	9	Sports	0	#NULL!	#NULL!	1258	Mountain climbing, ACTIVITY, APPAREL OR EQUIPMENT
712	704	180449998	2018-04-09	2018	38	3	1	male	16.5919	1	Caucasian		#NULL!	81	Upper leg	2	Leg	1	0	0	0	0	64	Strain, Sprain	4	Strain, Sprain	0	1	0	0	0	0		#NULL!		#NULL!			1	Treated, Examined, Released	1	0	9	Sports	0	#NULL!	#NULL!	1258	Mountain climbing, ACTIVITY, APPAREL OR EQUIPMENT
713	705	180451098	2018-04-21	2018	11	1	0	female	4.9383	1	Caucasian		#NULL!	93	Toe	2	Leg	1	0	0	0	0	53	Contusions	2	soft tissue	0	0	1	0	0	0		#NULL!		#NULL!			1	Treated, Examined, Released	1	0	9	Sports	0	#NULL!	#NULL!	1258	Mountain climbing, ACTIVITY, APPAREL OR EQUIPMENT
714	706	180451805	2018-04-14	2018	32	2	0	female	16.5919	1	Caucasian		#NULL!	89	Neck	4	head	0	0	1	0	0	71	Other	0	Other	0	0	0	0	0	1	NECK PX	#NULL!		#NULL!			1	Treated, Examined, Released	1	0	9	Sports	0	#NULL!	#NULL!	1258	Mountain climbing, ACTIVITY, APPAREL OR EQUIPMENT
715	707	180452215	2018-04-22	2018	13	1	1	male	62.3461	1	Caucasian		#NULL!	33	Lower arm	1	arm	0	1	0	0	0	57	Fracture	3	Fracture	1	0	0	0	0	0		#NULL!		#NULL!			1	Treated, Examined, Released	1	0	9	Sports	0	#NULL!	#NULL!	1200	SPORTS AND RECREATIONAL ACTIVITY, N.E.C.
716	708	180452999	2018-04-17	2018	27	2	0	female	16.5919	1	Caucasian		#NULL!	37	Ankle	2	Leg	1	0	0	0	0	64	Strain, Sprain	4	Strain, Sprain	0	1	0	0	0	0		#NULL!		#NULL!			1	Treated, Examined, Released	1	0	9	Sports	0	#NULL!	#NULL!	1258	Mountain climbing, ACTIVITY, APPAREL OR EQUIPMENT
717	709	180453490	2018-04-25	2018	36	3	0	female	16.5919	1	Caucasian		#NULL!	37	Ankle	2	Leg	1	0	0	0	0	64	Strain, Sprain	4	Strain, Sprain	0	1	0	0	0	0		#NULL!		#NULL!			1	Treated, Examined, Released	1	0	9	Sports	0	#NULL!	#NULL!	1258	Mountain climbing, ACTIVITY, APPAREL OR EQUIPMENT
718	710	180454264	2018-04-17	2018	34	2	1	male	16.5919	1	Caucasian		#NULL!	31	Upper trunk	3	trunk	0	0	0	1	0	57	Fracture	3	Fracture	1	0	0	0	0	0		#NULL!		#NULL!			1	Treated, Examined, Released	1	0	9	Sports	0	#NULL!	#NULL!	1258	Mountain climbing, ACTIVITY, APPAREL OR EQUIPMENT
720	712	180502251	2018-04-27	2018	31	2	1	male	62.3461	1	Caucasian		#NULL!	92	Finger	1	arm	0	1	0	0	0	71	Other	0	Other	0	0	0	0	0	1	ABCESS	#NULL!		#NULL!			5	Held for observation	0	0	0	Unknown	0	#NULL!	#NULL!	1258	Mountain climbing, ACTIVITY, APPAREL OR EQUIPMENT
721	713	180502671	2018-04-29	2018	32	2	1	male	16.5919	0	non-specified		#NULL!	30	Shoulder	1	arm	0	1	0	0	0	55	Dislocation	5	Dislocation	0	0	0	1	0	0		#NULL!		#NULL!			1	Treated, Examined, Released	1	0	9	Sports	0	#NULL!	#NULL!	1258	Mountain climbing, ACTIVITY, APPAREL OR EQUIPMENT
722	714	180507915	2018-03-24	2018	16	1	0	female	4.9383	1	Caucasian	HISPANIC	#NULL!	33	Lower arm	1	arm	0	1	0	0	0	53	Contusions	2	soft tissue	0	0	1	0	0	0		#NULL!		#NULL!			1	Treated, Examined, Released	1	0	0	Unknown	0	#NULL!	#NULL!	1258	Mountain climbing, ACTIVITY, APPAREL OR EQUIPMENT
723	715	180510786	2018-04-30	2018	31	2	1	male	62.3461	0	non-specified		#NULL!	34	Wrist	1	arm	0	1	0	0	0	71	Other	0	Other	0	0	0	0	0	1	PAIN	#NULL!		#NULL!			1	Treated, Examined, Released	1	0	9	Sports	0	#NULL!	#NULL!	1258	Mountain climbing, ACTIVITY, APPAREL OR EQUIPMENT
724	716	180512125	2018-05-05	2018	37	3	1	male	55.4188	2	African_American		#NULL!	89	Neck	4	head	0	0	1	0	0	71	Other	0	Other	0	0	0	0	0	1	NECK PAIN	#NULL!		#NULL!			1	Treated, Examined, Released	1	0	0	Unknown	0	#NULL!	#NULL!	1258	Mountain climbing, ACTIVITY, APPAREL OR EQUIPMENT
726	718	180522525	2018-05-09	2018	24	2	1	male	17.5136	0	non-specified		#NULL!	37	Ankle	2	Leg	1	0	0	0	0	71	Other	0	Other	0	0	0	0	0	1	PAIN	#NULL!		#NULL!			1	Treated, Examined, Released	1	0	9	Sports	0	#NULL!	#NULL!	1258	Mountain climbing, ACTIVITY, APPAREL OR EQUIPMENT
727	719	180524019	2018-05-06	2018	16	1	1	male	72.8379	1	Caucasian		#NULL!	37	Ankle	2	Leg	1	0	0	0	0	64	Strain, Sprain	4	Strain, Sprain	0	1	0	0	0	0		#NULL!		#NULL!			1	Treated, Examined, Released	1	0	9	Sports	0	#NULL!	#NULL!	1258	Mountain climbing, ACTIVITY, APPAREL OR EQUIPMENT
729	721	180528471	2018-05-12	2018	20	2	1	male	78.3782	1	Caucasian		#NULL!	81	Upper leg	2	Leg	1	0	0	0	0	59	Laceration	2	soft tissue	0	0	1	0	0	0		#NULL!		#NULL!			1	Treated, Examined, Released	1	0	9	Sports	0	#NULL!	#NULL!	1258	Mountain climbing, ACTIVITY, APPAREL OR EQUIPMENT
730	722	180528743	2018-05-12	2018	21	2	0	female	72.8379	1	Caucasian		#NULL!	80	Upper arm	1	arm	0	1	0	0	0	57	Fracture	3	Fracture	1	0	0	0	0	0		#NULL!		#NULL!			1	Treated, Examined, Released	1	0	9	Sports	0	#NULL!	#NULL!	1258	Mountain climbing, ACTIVITY, APPAREL OR EQUIPMENT
732	723	180543911	2018-05-19	2018	20	2	0	female	72.8379	1	Caucasian		#NULL!	36	Lower leg	2	Leg	1	0	0	0	0	57	Fracture	3	Fracture	1	0	0	0	0	0		#NULL!		#NULL!			1	Treated, Examined, Released	1	0	9	Sports	0	#NULL!	#NULL!	1258	Mountain climbing, ACTIVITY, APPAREL OR EQUIPMENT
733	724	180553307	2018-05-22	2018	8	1	1	male	72.8379	1	Caucasian		#NULL!	31	Upper trunk	3	trunk	0	0	0	1	0	59	Laceration	2	soft tissue	0	0	1	0	0	0		#NULL!		#NULL!			1	Treated, Examined, Released	1	0	9	Sports	0	#NULL!	#NULL!	1258	Mountain climbing, ACTIVITY, APPAREL OR EQUIPMENT
734	725	180558304	2018-05-25	2018	23	2	1	male	55.4188	4	Asian		#NULL!	30	Shoulder	1	arm	0	1	0	0	0	55	Dislocation	5	Dislocation	0	0	0	1	0	0		#NULL!		#NULL!			1	Treated, Examined, Released	1	0	9	Sports	0	#NULL!	#NULL!	1258	Mountain climbing, ACTIVITY, APPAREL OR EQUIPMENT
736	727	180612299	2018-06-04	2018	12	1	0	female	78.3782	0	non-specified		#NULL!	36	Lower leg	2	Leg	1	0	0	0	0	57	Fracture	3	Fracture	1	0	0	0	0	0		#NULL!		#NULL!			1	Treated, Examined, Released	1	0	9	Sports	0	#NULL!	#NULL!	1258	Mountain climbing, ACTIVITY, APPAREL OR EQUIPMENT
737	728	180613454	2018-06-05	2018	20	2	0	female	17.5136	1	Caucasian		#NULL!	79	Lower Trunk	3	trunk	0	0	0	1	0	71	Other	0	Other	0	0	0	0	0	1	BACK PAIN	#NULL!		#NULL!			1	Treated, Examined, Released	1	0	9	Sports	0	#NULL!	#NULL!	1258	Mountain climbing, ACTIVITY, APPAREL OR EQUIPMENT
739	730	180619346	2018-06-03	2018	11	1	1	male	4.9383	1	Caucasian		#NULL!	34	Wrist	1	arm	0	1	0	0	0	64	Strain, Sprain	4	Strain, Sprain	0	1	0	0	0	0		#NULL!		#NULL!			1	Treated, Examined, Released	1	0	9	Sports	0	#NULL!	#NULL!	1258	Mountain climbing, ACTIVITY, APPAREL OR EQUIPMENT
740	731	180622805	2018-06-04	2018	28	2	0	female	74.8065	0	non-specified		#NULL!	75	Head	4	head	0	0	1	0	0	52	Concussion	1	Concussion	0	0	0	0	1	0		#NULL!		#NULL!			1	Treated, Examined, Released	1	0	0	Unknown	0	#NULL!	#NULL!	1258	Mountain climbing, ACTIVITY, APPAREL OR EQUIPMENT
741	732	180629759	2018-05-30	2018	30	2	1	male	17.5136	1	Caucasian		#NULL!	79	Lower Trunk	3	trunk	0	0	0	1	0	64	Strain, Sprain	4	Strain, Sprain	0	1	0	0	0	0		#NULL!		#NULL!			1	Treated, Examined, Released	1	0	9	Sports	0	#NULL!	#NULL!	1258	Mountain climbing, ACTIVITY, APPAREL OR EQUIPMENT
742	733	180634100	2018-06-11	2018	6	1	1	male	17.5136	2	African_American		#NULL!	76	Face	4	head	0	0	1	0	0	59	Laceration	2	soft tissue	0	0	1	0	0	0		#NULL!		#NULL!			1	Treated, Examined, Released	1	0	8	School	0	#NULL!	#NULL!	1258	Mountain climbing, ACTIVITY, APPAREL OR EQUIPMENT
744	735	180645426	2018-06-18	2018	31	2	1	male	55.4188	1	Caucasian		#NULL!	79	Lower Trunk	3	trunk	0	0	0	1	0	61	Nerve Damage	2	soft tissue	0	0	1	0	0	0		#NULL!		#NULL!			1	Treated, Examined, Released	1	0	9	Sports	0	#NULL!	#NULL!	1258	Mountain climbing, ACTIVITY, APPAREL OR EQUIPMENT
745	736	180648869	2018-06-12	2018	19	2	1	male	78.3782	1	Caucasian		#NULL!	82	Hand	1	arm	0	1	0	0	0	57	Fracture	3	Fracture	1	0	0	0	0	0		#NULL!		#NULL!			1	Treated, Examined, Released	1	0	9	Sports	0	#NULL!	#NULL!	1258	Mountain climbing, ACTIVITY, APPAREL OR EQUIPMENT
746	737	180651095	2018-04-29	2018	12	1	0	female	16.5919	2	African_American		#NULL!	35	Knee	2	Leg	1	0	0	0	0	71	Other	0	Other	0	0	0	0	0	1	ARTHRALGIA	#NULL!		#NULL!			1	Treated, Examined, Released	1	0	9	Sports	0	#NULL!	#NULL!	1258	Mountain climbing, ACTIVITY, APPAREL OR EQUIPMENT
747	738	180651663	2018-06-18	2018	5	1	0	female	55.4188	1	Caucasian		#NULL!	92	Finger	1	arm	0	1	0	0	0	72	Avulsion	0	Other	0	0	0	0	0	1		#NULL!		#NULL!			1	Treated, Examined, Released	1	0	0	Unknown	0	#NULL!	#NULL!	1258	Mountain climbing, ACTIVITY, APPAREL OR EQUIPMENT
749	740	180661505	2018-06-06	2018	9	1	1	male	4.9383	1	Caucasian		#NULL!	82	Hand	1	arm	0	1	0	0	0	57	Fracture	3	Fracture	1	0	0	0	0	0		#NULL!		#NULL!			1	Treated, Examined, Released	1	0	9	Sports	0	#NULL!	#NULL!	1258	Mountain climbing, ACTIVITY, APPAREL OR EQUIPMENT
750	741	180663041	2018-06-25	2018	16	1	1	male	55.4188	2	African_American		#NULL!	36	Lower leg	2	Leg	1	0	0	0	0	71	Other	0	Other	0	0	0	0	0	1	CRAMPING	#NULL!		#NULL!			1	Treated, Examined, Released	1	0	9	Sports	0	#NULL!	#NULL!	1258	Mountain climbing, ACTIVITY, APPAREL OR EQUIPMENT
751	742	180702461	2018-06-19	2018	27	2	1	male	17.5136	4	Asian		#NULL!	31	Upper trunk	3	trunk	0	0	0	1	0	62	Internal Injury	2	soft tissue	0	0	1	0	0	0		#NULL!		#NULL!			4	Treated, Admitted, Hospitalized	0	1	9	Sports	0	#NULL!	#NULL!	1258	Mountain climbing, ACTIVITY, APPAREL OR EQUIPMENT
752	743	180706141	2018-06-30	2018	26	2	1	male	74.8065	1	Caucasian		#NULL!	75	Head	4	head	0	0	1	0	0	59	Laceration	2	soft tissue	0	0	1	0	0	0		#NULL!		#NULL!			1	Treated, Examined, Released	1	0	9	Sports	0	#NULL!	#NULL!	1258	Mountain climbing, ACTIVITY, APPAREL OR EQUIPMENT
753	744	180712269	2018-06-22	2018	67	3	1	male	74.8065	1	Caucasian		#NULL!	35	Knee	2	Leg	1	0	0	0	0	71	Other	0	Other	0	0	0	0	0	1	SWELLING; FLUID	#NULL!		#NULL!			1	Treated, Examined, Released	1	0	0	Unknown	0	#NULL!	#NULL!	1258	Mountain climbing, ACTIVITY, APPAREL OR EQUIPMENT
754	745	180713693	2018-06-20	2018	39	3	0	female	78.3782	1	Caucasian		#NULL!	32	Elbow	1	arm	0	1	0	0	0	71	Other	0	Other	0	0	0	0	0	1	ELBOW PAIN	#NULL!		#NULL!			1	Treated, Examined, Released	1	0	9	Sports	0	#NULL!	#NULL!	1258	Mountain climbing, ACTIVITY, APPAREL OR EQUIPMENT
755	746	180715504	2018-07-03	2018	5	1	1	male	86.2161	1	Caucasian		#NULL!	33	Lower arm	1	arm	0	1	0	0	0	57	Fracture	3	Fracture	1	0	0	0	0	0		#NULL!		#NULL!			1	Treated, Examined, Released	1	0	9	Sports	0	#NULL!	#NULL!	1258	Mountain climbing, ACTIVITY, APPAREL OR EQUIPMENT
756	747	180715628	2018-07-03	2018	20	2	1	male	79.0811	1	Caucasian		#NULL!	37	Ankle	2	Leg	1	0	0	0	0	64	Strain, Sprain	4	Strain, Sprain	0	1	0	0	0	0		#NULL!		#NULL!			1	Treated, Examined, Released	1	0	5	Public	0	#NULL!	#NULL!	1258	Mountain climbing, ACTIVITY, APPAREL OR EQUIPMENT
757	748	180717450	2018-06-29	2018	33	2	1	male	74.8065	1	Caucasian		#NULL!	83	Foot	2	Leg	1	0	0	0	0	59	Laceration	2	soft tissue	0	0	1	0	0	0		#NULL!		#NULL!			1	Treated, Examined, Released	1	0	9	Sports	0	#NULL!	#NULL!	1258	Mountain climbing, ACTIVITY, APPAREL OR EQUIPMENT
758	749	180724477	2018-07-08	2018	44	3	1	male	18.5439	4	Asian		#NULL!	31	Upper trunk	3	trunk	0	0	0	1	0	57	Fracture	3	Fracture	1	0	0	0	0	0		#NULL!		#NULL!			4	Treated, Admitted, Hospitalized	0	1	9	Sports	0	#NULL!	#NULL!	1258	Mountain climbing, ACTIVITY, APPAREL OR EQUIPMENT
759	750	180727038	2018-07-11	2018	34	2	1	male	18.5439	1	Caucasian		#NULL!	83	Foot	2	Leg	1	0	0	0	0	57	Fracture	3	Fracture	1	0	0	0	0	0		#NULL!		#NULL!			4	Treated, Admitted, Hospitalized	0	1	9	Sports	0	#NULL!	#NULL!	1258	Mountain climbing, ACTIVITY, APPAREL OR EQUIPMENT
760	751	180727557	2018-07-01	2018	34	2	1	male	55.4188	1	Caucasian		#NULL!	30	Shoulder	1	arm	0	1	0	0	0	55	Dislocation	5	Dislocation	0	0	0	1	0	0		#NULL!		#NULL!			1	Treated, Examined, Released	1	0	9	Sports	0	#NULL!	#NULL!	1258	Mountain climbing, ACTIVITY, APPAREL OR EQUIPMENT
764	755	180745510	2018-07-17	2018	14	1	1	male	4.9383	3	Other	UNKNOWN	#NULL!	36	Lower leg	2	Leg	1	0	0	0	0	57	Fracture	3	Fracture	1	0	0	0	0	0		#NULL!		#NULL!			1	Treated, Examined, Released	1	0	9	Sports	0	#NULL!	#NULL!	1258	Mountain climbing, ACTIVITY, APPAREL OR EQUIPMENT
765	756	180746621	2018-05-30	2018	59	3	1	male	17.5136	1	Caucasian		#NULL!	31	Upper trunk	3	trunk	0	0	0	1	0	57	Fracture	3	Fracture	1	0	0	0	0	0		#NULL!		#NULL!			1	Treated, Examined, Released	1	0	5	Public	0	#NULL!	#NULL!	1258	Mountain climbing, ACTIVITY, APPAREL OR EQUIPMENT
766	757	180747381	2018-05-21	2018	26	2	1	male	17.5136	0	non-specified	HISPANIC	#NULL!	82	Hand	1	arm	0	1	0	0	0	59	Laceration	2	soft tissue	0	0	1	0	0	0		#NULL!		#NULL!			1	Treated, Examined, Released	1	0	9	Sports	0	#NULL!	#NULL!	1258	Mountain climbing, ACTIVITY, APPAREL OR EQUIPMENT
767	758	180748230	2018-05-25	2018	11	1	0	female	4.9383	2	African_American		#NULL!	31	Upper trunk	3	trunk	0	0	0	1	0	71	Other	0	Other	0	0	0	0	0	1	PAIN	#NULL!		#NULL!			1	Treated, Examined, Released	1	0	0	Unknown	0	#NULL!	#NULL!	1258	Mountain climbing, ACTIVITY, APPAREL OR EQUIPMENT
768	759	180750363	2018-07-15	2018	14	1	1	male	4.9383	3	Other	HISPANIC	#NULL!	31	Upper trunk	3	trunk	0	0	0	1	0	64	Strain, Sprain	4	Strain, Sprain	0	1	0	0	0	0		#NULL!		#NULL!			1	Treated, Examined, Released	1	0	9	Sports	0	#NULL!	#NULL!	1258	Mountain climbing, ACTIVITY, APPAREL OR EQUIPMENT
769	760	180752432	2018-01-14	2018	32	2	0	female	62.3461	1	Caucasian		#NULL!	82	Hand	1	arm	0	1	0	0	0	59	Laceration	2	soft tissue	0	0	1	0	0	0		#NULL!		#NULL!			1	Treated, Examined, Released	1	0	9	Sports	0	#NULL!	#NULL!	1258	Mountain climbing, ACTIVITY, APPAREL OR EQUIPMENT
771	762	180808386	2018-07-28	2018	30	2	1	male	18.5439	1	Caucasian		#NULL!	31	Upper trunk	3	trunk	0	0	0	1	0	71	Other	0	Other	0	0	0	0	0	1	PAIN	#NULL!		#NULL!			1	Treated, Examined, Released	1	0	9	Sports	0	#NULL!	#NULL!	1258	Mountain climbing, ACTIVITY, APPAREL OR EQUIPMENT
774	765	180830995	2018-08-03	2018	9	1	0	female	19.7028	0	non-specified		#NULL!	31	Upper trunk	3	trunk	0	0	0	1	0	71	Other	0	Other	0	0	0	0	0	1	PAIN	#NULL!		#NULL!			1	Treated, Examined, Released	1	0	9	Sports	0	#NULL!	#NULL!	1258	Mountain climbing, ACTIVITY, APPAREL OR EQUIPMENT
775	766	180831524	2018-07-10	2018	22	2	1	male	55.4188	1	Caucasian	HISPANIC	#NULL!	75	Head	4	head	0	0	1	0	0	57	Fracture	3	Fracture	1	0	0	0	0	0		#NULL!		#NULL!			4	Treated, Admitted, Hospitalized	0	1	9	Sports	0	#NULL!	#NULL!	1258	Mountain climbing, ACTIVITY, APPAREL OR EQUIPMENT
776	767	180832642	2018-08-13	2018	28	2	1	male	55.4188	0	non-specified		#NULL!	37	Ankle	2	Leg	1	0	0	0	0	64	Strain, Sprain	4	Strain, Sprain	0	1	0	0	0	0		#NULL!		#NULL!			1	Treated, Examined, Released	1	0	9	Sports	0	#NULL!	#NULL!	1258	Mountain climbing, ACTIVITY, APPAREL OR EQUIPMENT
777	768	180832718	2018-08-10	2018	43	3	1	male	19.7028	1	Caucasian		#NULL!	37	Ankle	2	Leg	1	0	0	0	0	57	Fracture	3	Fracture	1	0	0	0	0	0		#NULL!		#NULL!			4	Treated, Admitted, Hospitalized	0	1	9	Sports	0	#NULL!	#NULL!	1258	Mountain climbing, ACTIVITY, APPAREL OR EQUIPMENT
778	769	180849497	2018-08-22	2018	26	2	1	male	19.7028	0	non-specified		#NULL!	32	Elbow	1	arm	0	1	0	0	0	71	Other	0	Other	0	0	0	0	0	1	CELLULITIS	#NULL!		#NULL!			1	Treated, Examined, Released	1	0	9	Sports	0	#NULL!	#NULL!	1258	Mountain climbing, ACTIVITY, APPAREL OR EQUIPMENT
781	772	180864933	2018-07-19	2018	27	2	1	male	55.4188	1	Caucasian		#NULL!	75	Head	4	head	0	0	1	0	0	59	Laceration	2	soft tissue	0	0	1	0	0	0		#NULL!		#NULL!			4	Treated, Admitted, Hospitalized	0	1	9	Sports	0	#NULL!	#NULL!	1258	Mountain climbing, ACTIVITY, APPAREL OR EQUIPMENT
782	773	180904475	2018-01-25	2018	23	2	1	male	62.3461	1	Caucasian		#NULL!	36	Lower leg	2	Leg	1	0	0	0	0	71	Other	0	Other	0	0	0	0	0	1	ABSCESS	#NULL!		#NULL!			1	Treated, Examined, Released	1	0	9	Sports	0	#NULL!	#NULL!	1258	Mountain climbing, ACTIVITY, APPAREL OR EQUIPMENT
783	774	180905538	2018-08-28	2018	67	3	1	male	19.7028	4	Asian		#NULL!	79	Lower Trunk	3	trunk	0	0	0	1	0	57	Fracture	3	Fracture	1	0	0	0	0	0		#NULL!		#NULL!			4	Treated, Admitted, Hospitalized	0	1	9	Sports	0	#NULL!	#NULL!	1258	Mountain climbing, ACTIVITY, APPAREL OR EQUIPMENT
784	775	180906758	2018-09-01	2018	24	2	1	male	79.0811	1	Caucasian		#NULL!	35	Knee	2	Leg	1	0	0	0	0	71	Other	0	Other	0	0	0	0	0	1	BURSITIS WITH INFECT	#NULL!		#NULL!			2	Treated and Transferred	0	0	9	Sports	0	#NULL!	#NULL!	1258	Mountain climbing, ACTIVITY, APPAREL OR EQUIPMENT
786	777	180919942	2018-09-07	2018	28	2	0	female	18.5439	1	Caucasian		#NULL!	35	Knee	2	Leg	1	0	0	0	0	64	Strain, Sprain	4	Strain, Sprain	0	1	0	0	0	0		#NULL!		#NULL!			1	Treated, Examined, Released	1	0	9	Sports	0	#NULL!	#NULL!	1258	Mountain climbing, ACTIVITY, APPAREL OR EQUIPMENT
787	778	180920720	2018-09-08	2018	30	2	0	female	55.4188	1	Caucasian		#NULL!	89	Neck	4	head	0	0	1	0	0	61	Nerve Damage	2	soft tissue	0	0	1	0	0	0		#NULL!		#NULL!			1	Treated, Examined, Released	1	0	0	Unknown	0	#NULL!	#NULL!	1258	Mountain climbing, ACTIVITY, APPAREL OR EQUIPMENT
788	779	180922328	2018-09-10	2018	24	2	1	male	18.5439	0	non-specified		#NULL!	79	Lower Trunk	3	trunk	0	0	0	1	0	57	Fracture	3	Fracture	1	0	0	0	0	0		#NULL!		#NULL!			1	Treated, Examined, Released	1	0	9	Sports	0	#NULL!	#NULL!	1258	Mountain climbing, ACTIVITY, APPAREL OR EQUIPMENT
789	780	180925687	2018-09-11	2018	21	2	1	male	18.5439	0	non-specified		#NULL!	37	Ankle	2	Leg	1	0	0	0	0	64	Strain, Sprain	4	Strain, Sprain	0	1	0	0	0	0		#NULL!		#NULL!			1	Treated, Examined, Released	1	0	9	Sports	0	#NULL!	#NULL!	1258	Mountain climbing, ACTIVITY, APPAREL OR EQUIPMENT
790	781	180929607	2018-09-13	2018	32	2	1	male	79.0811	1	Caucasian		#NULL!	30	Shoulder	1	arm	0	1	0	0	0	55	Dislocation	5	Dislocation	0	0	0	1	0	0		#NULL!		#NULL!			1	Treated, Examined, Released	1	0	9	Sports	0	#NULL!	#NULL!	1258	Mountain climbing, ACTIVITY, APPAREL OR EQUIPMENT
791	782	180929613	2018-09-14	2018	25	2	1	male	79.0811	1	Caucasian		#NULL!	35	Knee	2	Leg	1	0	0	0	0	55	Dislocation	5	Dislocation	0	0	0	1	0	0		#NULL!		#NULL!			1	Treated, Examined, Released	1	0	9	Sports	0	#NULL!	#NULL!	1258	Mountain climbing, ACTIVITY, APPAREL OR EQUIPMENT
793	784	180931186	2018-09-12	2018	31	2	1	male	18.5439	4	Asian		#NULL!	77	Eye	4	head	0	0	1	0	0	71	Other	0	Other	0	0	0	0	0	1	BLEPHARITIS EYE	#NULL!		#NULL!			1	Treated, Examined, Released	1	0	9	Sports	0	#NULL!	#NULL!	1258	Mountain climbing, ACTIVITY, APPAREL OR EQUIPMENT
795	785	180931826	2018-06-21	2018	26	2	0	female	17.5136	1	Caucasian		#NULL!	30	Shoulder	1	arm	0	1	0	0	0	55	Dislocation	5	Dislocation	0	0	0	1	0	0		#NULL!		#NULL!			1	Treated, Examined, Released	1	0	9	Sports	0	#NULL!	#NULL!	1258	Mountain climbing, ACTIVITY, APPAREL OR EQUIPMENT
799	789	180946324	2018-09-15	2018	40	3	0	female	55.4188	1	Caucasian		#NULL!	75	Head	4	head	0	0	1	0	0	52	Concussion	1	Concussion	0	0	0	0	1	0		#NULL!		#NULL!			4	Treated, Admitted, Hospitalized	0	1	9	Sports	0	#NULL!	#NULL!	1258	Mountain climbing, ACTIVITY, APPAREL OR EQUIPMENT
800	790	180947373	2018-09-11	2018	20	2	1	male	79.0811	1	Caucasian		#NULL!	30	Shoulder	1	arm	0	1	0	0	0	55	Dislocation	5	Dislocation	0	0	0	1	0	0		#NULL!		#NULL!			1	Treated, Examined, Released	1	0	8	School	0	#NULL!	#NULL!	1258	Mountain climbing, ACTIVITY, APPAREL OR EQUIPMENT
801	791	180953920	2018-09-17	2018	6	1	1	male	4.9383	0	non-specified		#NULL!	33	Lower arm	1	arm	0	1	0	0	0	57	Fracture	3	Fracture	1	0	0	0	0	0		#NULL!		#NULL!			1	Treated, Examined, Released	1	0	9	Sports	0	#NULL!	#NULL!	1258	Mountain climbing, ACTIVITY, APPAREL OR EQUIPMENT
803	793	180956350	2018-09-25	2018	29	2	0	female	18.5439	0	non-specified		#NULL!	83	Foot	2	Leg	1	0	0	0	0	57	Fracture	3	Fracture	1	0	0	0	0	0		#NULL!		#NULL!			1	Treated, Examined, Released	1	0	9	Sports	0	#NULL!	#NULL!	1258	Mountain climbing, ACTIVITY, APPAREL OR EQUIPMENT
804	794	181003691	2018-09-25	2018	26	2	0	female	18.5439	4	Asian		#NULL!	32	Elbow	1	arm	0	1	0	0	0	71	Other	0	Other	0	0	0	0	0	1	ELBOW PX	#NULL!		#NULL!			1	Treated, Examined, Released	1	0	9	Sports	0	#NULL!	#NULL!	1258	Mountain climbing, ACTIVITY, APPAREL OR EQUIPMENT
805	795	181015249	2018-10-01	2018	39	3	1	male	86.2161	0	non-specified		#NULL!	30	Shoulder	1	arm	0	1	0	0	0	55	Dislocation	5	Dislocation	0	0	0	1	0	0		#NULL!		#NULL!			1	Treated, Examined, Released	1	0	0	Unknown	0	#NULL!	#NULL!	1258	Mountain climbing, ACTIVITY, APPAREL OR EQUIPMENT
806	796	181018986	2018-10-04	2018	18	2	0	female	17.5136	1	Caucasian		#NULL!	37	Ankle	2	Leg	1	0	0	0	0	57	Fracture	3	Fracture	1	0	0	0	0	0		#NULL!		#NULL!			1	Treated, Examined, Released	1	0	9	Sports	0	#NULL!	#NULL!	1258	Mountain climbing, ACTIVITY, APPAREL OR EQUIPMENT
807	797	181021908	2018-10-02	2018	23	2	1	male	17.5136	1	Caucasian		#NULL!	35	Knee	2	Leg	1	0	0	0	0	71	Other	0	Other	0	0	0	0	0	1	PETALLOFEMORAL SYNDR	#NULL!		#NULL!			1	Treated, Examined, Released	1	0	9	Sports	0	#NULL!	#NULL!	1258	Mountain climbing, ACTIVITY, APPAREL OR EQUIPMENT
808	798	181022546	2018-10-07	2018	28	2	1	male	86.2161	0	non-specified		#NULL!	75	Head	4	head	0	0	1	0	0	52	Concussion	1	Concussion	0	0	0	0	1	0		#NULL!		#NULL!			1	Treated, Examined, Released	1	0	9	Sports	0	#NULL!	#NULL!	1258	Mountain climbing, ACTIVITY, APPAREL OR EQUIPMENT
810	800	181026417	2018-10-08	2018	17	1	1	male	17.5136	1	Caucasian		#NULL!	37	Ankle	2	Leg	1	0	0	0	0	64	Strain, Sprain	4	Strain, Sprain	0	1	0	0	0	0		#NULL!		#NULL!			1	Treated, Examined, Released	1	0	9	Sports	0	#NULL!	#NULL!	1258	Mountain climbing, ACTIVITY, APPAREL OR EQUIPMENT
813	803	181038494	2018-10-12	2018	49	3	1	male	79.0811	1	Caucasian		#NULL!	83	Foot	2	Leg	1	0	0	0	0	57	Fracture	3	Fracture	1	0	0	0	0	0		#NULL!		#NULL!			1	Treated, Examined, Released	1	0	9	Sports	0	#NULL!	#NULL!	1258	Mountain climbing, ACTIVITY, APPAREL OR EQUIPMENT
814	804	181038502	2018-10-12	2018	32	2	0	female	79.0811	1	Caucasian		#NULL!	92	Finger	1	arm	0	1	0	0	0	59	Laceration	2	soft tissue	0	0	1	0	0	0		#NULL!		#NULL!			1	Treated, Examined, Released	1	0	9	Sports	0	#NULL!	#NULL!	1258	Mountain climbing, ACTIVITY, APPAREL OR EQUIPMENT
816	806	181062742	2018-10-21	2018	27	2	1	male	17.5136	1	Caucasian		#NULL!	37	Ankle	2	Leg	1	0	0	0	0	64	Strain, Sprain	4	Strain, Sprain	0	1	0	0	0	0		#NULL!		#NULL!			1	Treated, Examined, Released	1	0	9	Sports	0	#NULL!	#NULL!	1258	Mountain climbing, ACTIVITY, APPAREL OR EQUIPMENT
817	807	181065447	2018-10-27	2018	25	2	1	male	79.0811	1	Caucasian		#NULL!	37	Ankle	2	Leg	1	0	0	0	0	53	Contusions	2	soft tissue	0	0	1	0	0	0		#NULL!		#NULL!			1	Treated, Examined, Released	1	0	9	Sports	0	#NULL!	#NULL!	1258	Mountain climbing, ACTIVITY, APPAREL OR EQUIPMENT
818	808	181066377	2018-10-19	2018	38	3	1	male	17.5136	1	Caucasian		#NULL!	37	Ankle	2	Leg	1	0	0	0	0	57	Fracture	3	Fracture	1	0	0	0	0	0		#NULL!		#NULL!			4	Treated, Admitted, Hospitalized	0	1	9	Sports	0	#NULL!	#NULL!	1258	Mountain climbing, ACTIVITY, APPAREL OR EQUIPMENT
819	809	181103698	2018-10-24	2018	21	2	1	male	17.5136	1	Caucasian		#NULL!	35	Knee	2	Leg	1	0	0	0	0	71	Other	0	Other	0	0	0	0	0	1	R KNEE PN	#NULL!		#NULL!			1	Treated, Examined, Released	1	0	9	Sports	0	#NULL!	#NULL!	1258	Mountain climbing, ACTIVITY, APPAREL OR EQUIPMENT
820	810	181114003	2018-11-02	2018	26	2	0	female	55.4188	4	Asian		#NULL!	35	Knee	2	Leg	1	0	0	0	0	64	Strain, Sprain	4	Strain, Sprain	0	1	0	0	0	0		#NULL!		#NULL!			1	Treated, Examined, Released	1	0	0	Unknown	0	#NULL!	#NULL!	1258	Mountain climbing, ACTIVITY, APPAREL OR EQUIPMENT
822	812	181121136	2018-11-03	2018	14	1	0	female	4.9383	1	Caucasian		#NULL!	35	Knee	2	Leg	1	0	0	0	0	71	Other	0	Other	0	0	0	0	0	1	KNEE PAIN	#NULL!		#NULL!			1	Treated, Examined, Released	1	0	9	Sports	0	#NULL!	#NULL!	1258	Mountain climbing, ACTIVITY, APPAREL OR EQUIPMENT
823	813	181125507	2018-11-05	2018	10	1	0	female	4.9383	2	African_American		#NULL!	79	Lower Trunk	3	trunk	0	0	0	1	0	71	Other	0	Other	0	0	0	0	0	1	PAIN	#NULL!		#NULL!			1	Treated, Examined, Released	1	0	8	School	0	#NULL!	#NULL!	1258	Mountain climbing, ACTIVITY, APPAREL OR EQUIPMENT
824	814	181134657	2018-09-23	2018	31	2	0	female	55.4188	1	Caucasian		#NULL!	79	Lower Trunk	3	trunk	0	0	0	1	0	55	Dislocation	5	Dislocation	0	0	0	1	0	0		#NULL!		#NULL!			4	Treated, Admitted, Hospitalized	0	1	9	Sports	0	#NULL!	#NULL!	1258	Mountain climbing, ACTIVITY, APPAREL OR EQUIPMENT
826	816	181141180	2018-11-21	2018	20	2	0	female	18.5439	1	Caucasian		#NULL!	37	Ankle	2	Leg	1	0	0	0	0	64	Strain, Sprain	4	Strain, Sprain	0	1	0	0	0	0		#NULL!		#NULL!			1	Treated, Examined, Released	1	0	9	Sports	0	#NULL!	#NULL!	1258	Mountain climbing, ACTIVITY, APPAREL OR EQUIPMENT
827	817	181155913	2018-11-26	2018	16	1	1	male	18.5439	0	non-specified		#NULL!	35	Knee	2	Leg	1	0	0	0	0	64	Strain, Sprain	4	Strain, Sprain	0	1	0	0	0	0		#NULL!		#NULL!			1	Treated, Examined, Released	1	0	9	Sports	0	#NULL!	#NULL!	1258	Mountain climbing, ACTIVITY, APPAREL OR EQUIPMENT
828	818	181205704	2018-11-30	2018	21	2	1	male	79.0811	1	Caucasian		#NULL!	30	Shoulder	1	arm	0	1	0	0	0	55	Dislocation	5	Dislocation	0	0	0	1	0	0		#NULL!		#NULL!			1	Treated, Examined, Released	1	0	9	Sports	0	#NULL!	#NULL!	1258	Mountain climbing, ACTIVITY, APPAREL OR EQUIPMENT
829	819	181207974	2018-11-05	2018	18	2	0	female	55.4188	1	Caucasian		#NULL!	75	Head	4	head	0	0	1	0	0	52	Concussion	1	Concussion	0	0	0	0	1	0		#NULL!		#NULL!			1	Treated, Examined, Released	1	0	9	Sports	0	#NULL!	#NULL!	1258	Mountain climbing, ACTIVITY, APPAREL OR EQUIPMENT
830	820	181220024	2018-12-09	2018	28	2	1	male	17.5136	0	non-specified		#NULL!	93	Toe	2	Leg	1	0	0	0	0	47	Burn	0	Other	0	0	0	0	0	1		#NULL!		#NULL!			1	Treated, Examined, Released	1	0	9	Sports	0	#NULL!	#NULL!	1258	Mountain climbing, ACTIVITY, APPAREL OR EQUIPMENT
831	821	181220941	2018-11-25	2018	55	3	1	male	18.5439	1	Caucasian		#NULL!	75	Head	4	head	0	0	1	0	0	62	Internal Injury	2	soft tissue	0	0	1	0	0	0		#NULL!		#NULL!			5	Held for observation	0	0	9	Sports	0	#NULL!	#NULL!	1258	Mountain climbing, ACTIVITY, APPAREL OR EQUIPMENT
832	822	181231672	2018-12-14	2018	39	3	1	male	86.2161	1	Caucasian		#NULL!	79	Lower Trunk	3	trunk	0	0	0	1	0	71	Other	0	Other	0	0	0	0	0	1	SPASMS	#NULL!		#NULL!			1	Treated, Examined, Released	1	0	9	Sports	0	#NULL!	#NULL!	1258	Mountain climbing, ACTIVITY, APPAREL OR EQUIPMENT
833	823	181236892	2018-11-04	2018	17	1	1	male	4.9383	2	African_American		#NULL!	92	Finger	1	arm	0	1	0	0	0	64	Strain, Sprain	4	Strain, Sprain	0	1	0	0	0	0		#NULL!		#NULL!			1	Treated, Examined, Released	1	0	9	Sports	0	#NULL!	#NULL!	1258	Mountain climbing, ACTIVITY, APPAREL OR EQUIPMENT
834	824	181245451	2018-12-23	2018	20	2	1	male	79.0811	1	Caucasian		#NULL!	38	Pubic region	3	trunk	0	0	0	1	0	71	Other	0	Other	0	0	0	0	0	1	R TESTICULAR PAIN	#NULL!		#NULL!			1	Treated, Examined, Released	1	0	9	Sports	0	#NULL!	#NULL!	1258	Mountain climbing, ACTIVITY, APPAREL OR EQUIPMENT
838	828	190136359	2019-01-02	2019	35	3	1	male	74.4362	1	Caucasian		2	30	Shoulder	1	arm	0	1	0	0	0	55	Dislocation	5	Dislocation	0	0	0	1	0	0		#NULL!		#NULL!			1	Treated, Examined, Released	1	0	0	Unknown	0	0	0	1258	Mountain climbing, ACTIVITY, APPAREL OR EQUIPMENT
839	829	190141053	2019-01-21	2019	20	2	1	male	16.4632	4	Asian		2	37	Ankle	2	Leg	1	0	0	0	0	64	Strain, Sprain	4	Strain, Sprain	0	1	0	0	0	0		#NULL!		#NULL!			1	Treated, Examined, Released	1	0	9	Sports	0	0	0	1258	Mountain climbing, ACTIVITY, APPAREL OR EQUIPMENT
840	830	190143515	2019-01-07	2019	25	2	1	male	16.4632	1	Caucasian		2	79	Lower Trunk	3	trunk	0	0	0	1	0	64	Strain, Sprain	4	Strain, Sprain	0	1	0	0	0	0		#NULL!		#NULL!			1	Treated, Examined, Released	1	0	9	Sports	0	0	0	1258	Mountain climbing, ACTIVITY, APPAREL OR EQUIPMENT
841	831	190147666	2019-01-24	2019	30	2	1	male	16.4632	4	Asian		2	93	Toe	2	Leg	1	0	0	0	0	47	Burn	0	Other	0	0	0	0	0	1		#NULL!		#NULL!			1	Treated, Examined, Released	1	0	9	Sports	0	0	0	1258	Mountain climbing, ACTIVITY, APPAREL OR EQUIPMENT
842	832	190149701	2019-01-17	2019	70	3	1	male	74.4362	1	Caucasian		2	82	Hand	1	arm	0	1	0	0	0	57	Fracture	3	Fracture	1	0	0	0	0	0		31	Upper trunk	53	Contusion, Abrasion		1	Treated, Examined, Released	1	0	9	Sports	0	0	0	1258	Mountain climbing, ACTIVITY, APPAREL OR EQUIPMENT
845	835	190217095	2019-02-07	2019	35	3	0	female	15.64	1	Caucasian		2	75	Head	4	head	0	0	1	0	0	62	Internal Injury	2	soft tissue	0	0	1	0	0	0		75	Head	59	Laceration		1	Treated, Examined, Released	1	0	9	Sports	0	0	0	1258	Mountain climbing, ACTIVITY, APPAREL OR EQUIPMENT
847	837	190243196	2019-02-23	2019	28	2	0	female	15.64	0	non-specified		2	80	Upper arm	1	arm	0	1	0	0	0	53	Contusions	2	soft tissue	0	0	1	0	0	0		#NULL!		#NULL!			1	Treated, Examined, Released	1	0	9	Sports	0	0	0	1258	Mountain climbing, ACTIVITY, APPAREL OR EQUIPMENT
848	838	190307842	2019-03-03	2019	21	2	0	female	15.64	1	Caucasian		2	31	Upper trunk	3	trunk	0	0	0	1	0	64	Strain, Sprain	4	Strain, Sprain	0	1	0	0	0	0		#NULL!		#NULL!			1	Treated, Examined, Released	1	0	9	Sports	0	0	0	1258	Mountain climbing, ACTIVITY, APPAREL OR EQUIPMENT
849	839	190308858	2019-03-03	2019	6	1	0	female	15.64	0	non-specified		0	35	Knee	2	Leg	1	0	0	0	0	71	Other	0	Other	0	0	0	0	0	1	PAIN	#NULL!		#NULL!			1	Treated, Examined, Released	1	0	9	Sports	0	0	0	1258	Mountain climbing, ACTIVITY, APPAREL OR EQUIPMENT
850	840	190309547	2019-02-28	2019	22	2	0	female	74.4362	1	Caucasian		2	36	Lower leg	2	Leg	1	0	0	0	0	63	Puncture	0	Other	0	0	0	0	0	1		#NULL!		#NULL!			1	Treated, Examined, Released	1	0	9	Sports	0	0	0	1258	Mountain climbing, ACTIVITY, APPAREL OR EQUIPMENT
853	843	190313713	2019-02-17	2019	60	3	1	male	81.152	1	Caucasian		2	31	Upper trunk	3	trunk	0	0	0	1	0	57	Fracture	3	Fracture	1	0	0	0	0	0		31	Upper trunk	62	Internal injury		4	Treated, Admitted, Hospitalized	0	1	9	Sports	0	0	0	1258	Mountain climbing, ACTIVITY, APPAREL OR EQUIPMENT
854	844	190320364	2019-03-09	2019	22	2	1	male	81.152	1	Caucasian		2	30	Shoulder	1	arm	0	1	0	0	0	55	Dislocation	5	Dislocation	0	0	0	1	0	0		#NULL!		#NULL!			1	Treated, Examined, Released	1	0	0	Unknown	0	0	0	1258	Mountain climbing, ACTIVITY, APPAREL OR EQUIPMENT
855	845	190341314	2019-03-18	2019	24	2	0	female	54.9889	1	Caucasian		2	30	Shoulder	1	arm	0	1	0	0	0	71	Other	0	Other	0	0	0	0	0	1	SHOULDER PAIN	#NULL!		#NULL!			1	Treated, Examined, Released	1	0	9	Sports	0	0	0	1258	Mountain climbing, ACTIVITY, APPAREL OR EQUIPMENT
858	848	190351293	2019-03-23	2019	13	1	0	female	4.8283	1	Caucasian		2	75	Head	4	head	0	0	1	0	0	62	Internal Injury	2	soft tissue	0	0	1	0	0	0		76	Face	66	Hemorrhage		1	Treated, Examined, Released	1	0	9	Sports	0	0	0	1258	Mountain climbing, ACTIVITY, APPAREL OR EQUIPMENT
859	849	190401906	2019-03-29	2019	7	1	1	male	4.8283	1	Caucasian		2	80	Upper arm	1	arm	0	1	0	0	0	57	Fracture	3	Fracture	1	0	0	0	0	0		#NULL!		#NULL!			4	Treated, Admitted, Hospitalized	0	1	9	Sports	0	0	0	1258	Mountain climbing, ACTIVITY, APPAREL OR EQUIPMENT
860	850	190409033	2019-03-05	2019	24	2	1	male	54.9889	1	Caucasian		2	36	Lower leg	2	Leg	1	0	0	0	0	71	Other	0	Other	0	0	0	0	0	1	LT LOWER LEG MUSCLE SPAMS	81	Upper leg	71	Other	LT THIGH PAIN SPAMS	1	Treated, Examined, Released	1	0	0	Unknown	0	0	0	1258	Mountain climbing, ACTIVITY, APPAREL OR EQUIPMENT
861	851	190425809	2019-04-10	2019	15	1	1	male	16.4632	0	non-specified		0	76	Face	4	head	0	0	1	0	0	59	Laceration	2	soft tissue	0	0	1	0	0	0		#NULL!		#NULL!			1	Treated, Examined, Released	1	0	9	Sports	0	0	0	1258	Mountain climbing, ACTIVITY, APPAREL OR EQUIPMENT
863	853	190444608	2019-04-18	2019	21	2	1	male	16.4632	1	Caucasian		2	37	Ankle	2	Leg	1	0	0	0	0	64	Strain, Sprain	4	Strain, Sprain	0	1	0	0	0	0		#NULL!		#NULL!			1	Treated, Examined, Released	1	0	9	Sports	0	0	0	1258	Mountain climbing, ACTIVITY, APPAREL OR EQUIPMENT
864	854	190447726	2019-04-18	2019	14	1	0	female	4.8283	1	Caucasian		1	79	Lower Trunk	3	trunk	0	0	0	1	0	64	Strain, Sprain	4	Strain, Sprain	0	1	0	0	0	0		79	Lower trunk	53	Contusion, Abrasion		1	Treated, Examined, Released	1	0	8	School	0	0	0	1807	FLOORS OR FLOORING
867	857	190500489	2019-04-20	2019	42	3	1	male	81.152	1	Caucasian		2	36	Lower leg	2	Leg	1	0	0	0	0	64	Strain, Sprain	4	Strain, Sprain	0	1	0	0	0	0		#NULL!		#NULL!			1	Treated, Examined, Released	1	0	9	Sports	0	0	0	3299	EXERCISE (ACTIVITY OR APPAREL, W/O EQUIP)
868	858	190517881	2019-05-02	2019	34	2	1	male	81.4146	1	Caucasian		2	92	Finger	1	arm	0	1	0	0	0	64	Strain, Sprain	4	Strain, Sprain	0	1	0	0	0	0		#NULL!		#NULL!			1	Treated, Examined, Released	1	0	9	Sports	0	0	0	1258	Mountain climbing, ACTIVITY, APPAREL OR EQUIPMENT
869	859	190517889	2019-05-03	2019	26	2	1	male	81.4146	1	Caucasian		2	30	Shoulder	1	arm	0	1	0	0	0	64	Strain, Sprain	4	Strain, Sprain	0	1	0	0	0	0		#NULL!		#NULL!			1	Treated, Examined, Released	1	0	9	Sports	0	0	0	1258	Mountain climbing, ACTIVITY, APPAREL OR EQUIPMENT
870	860	190518867	2019-05-07	2019	30	2	0	female	17.3778	0	non-specified		0	31	Upper trunk	3	trunk	0	0	0	1	0	71	Other	0	Other	0	0	0	0	0	1	CHEST PAIN,MUSCULOSKELETAL	#NULL!		#NULL!			1	Treated, Examined, Released	1	0	9	Sports	0	0	0	1258	Mountain climbing, ACTIVITY, APPAREL OR EQUIPMENT
871	861	190520318	2019-05-04	2019	22	2	1	male	81.4146	1	Caucasian		2	82	Hand	1	arm	0	1	0	0	0	53	Contusions	2	soft tissue	0	0	1	0	0	0		#NULL!		#NULL!			1	Treated, Examined, Released	1	0	9	Sports	0	0	0	852	ROPE OR STRING
872	862	190525663	2019-04-06	2019	21	2	1	male	54.9889	5	NatHawaiian_PacIslander		2	31	Upper trunk	3	trunk	0	0	0	1	0	57	Fracture	3	Fracture	1	0	0	0	0	0		#NULL!		#NULL!			1	Treated, Examined, Released	1	0	9	Sports	0	0	0	1258	Mountain climbing, ACTIVITY, APPAREL OR EQUIPMENT
873	863	190531281	2019-04-14	2019	16	1	0	female	4.8283	1	Caucasian		2	35	Knee	2	Leg	1	0	0	0	0	71	Other	0	Other	0	0	0	0	0	1	KNEE INJURY	#NULL!		#NULL!			1	Treated, Examined, Released	1	0	0	Unknown	0	0	0	1258	Mountain climbing, ACTIVITY, APPAREL OR EQUIPMENT
874	864	190534686	2019-05-14	2019	72	3	1	male	81.4146	1	Caucasian		2	35	Knee	2	Leg	1	0	0	0	0	64	Strain, Sprain	4	Strain, Sprain	0	1	0	0	0	0		#NULL!		#NULL!			1	Treated, Examined, Released	1	0	0	Unknown	0	0	0	1258	Mountain climbing, ACTIVITY, APPAREL OR EQUIPMENT
875	865	190534692	2019-05-15	2019	24	2	1	male	81.4146	1	Caucasian		2	92	Finger	1	arm	0	1	0	0	0	57	Fracture	3	Fracture	1	0	0	0	0	0		#NULL!		#NULL!			1	Treated, Examined, Released	1	0	9	Sports	0	0	0	1258	Mountain climbing, ACTIVITY, APPAREL OR EQUIPMENT
878	868	190557108	2019-05-25	2019	22	2	1	male	17.3778	0	non-specified		1	32	Elbow	1	arm	0	1	0	0	0	71	Other	0	Other	0	0	0	0	0	1	PAIN	#NULL!		#NULL!			1	Treated, Examined, Released	1	0	9	Sports	0	0	0	1258	Mountain climbing, ACTIVITY, APPAREL OR EQUIPMENT
879	869	190563657	2019-05-14	2019	29	2	0	female	17.3778	0	non-specified		2	35	Knee	2	Leg	1	0	0	0	0	71	Other	0	Other	0	0	0	0	0	1	ACUTE PAIN OF RIGHT KNEE	#NULL!		#NULL!			1	Treated, Examined, Released	1	0	9	Sports	0	0	0	1258	Mountain climbing, ACTIVITY, APPAREL OR EQUIPMENT
880	870	190603230	2019-05-28	2019	17	1	0	female	17.3778	0	non-specified		2	75	Head	4	head	0	0	1	0	0	62	Internal Injury	2	soft tissue	0	0	1	0	0	0		75	Head	59	Laceration		1	Treated, Examined, Released	1	0	9	Sports	0	0	0	1258	Mountain climbing, ACTIVITY, APPAREL OR EQUIPMENT
881	871	190603435	2019-06-01	2019	30	2	1	male	16.4632	0	non-specified		0	30	Shoulder	1	arm	0	1	0	0	0	55	Dislocation	5	Dislocation	0	0	0	1	0	0		#NULL!		#NULL!			1	Treated, Examined, Released	1	0	9	Sports	0	0	0	1258	Mountain climbing, ACTIVITY, APPAREL OR EQUIPMENT
884	874	190607384	2019-05-29	2019	7	1	1	male	81.152	2	African_American		2	33	Lower arm	1	arm	0	1	0	0	0	74	Dermatitis, conjunctivitis	0	other	0	0	0	0	0	1		#NULL!		#NULL!			1	Treated, Examined, Released	1	0	1	Home	0	0	0	1258	Mountain climbing, ACTIVITY, APPAREL OR EQUIPMENT
885	875	190608649	2019-05-29	2019	29	2	0	female	81.4146	1	Caucasian		2	83	Foot	2	Leg	1	0	0	0	0	64	Strain, Sprain	4	Strain, Sprain	0	1	0	0	0	0		#NULL!		#NULL!			1	Treated, Examined, Released	1	0	9	Sports	0	0	0	1258	Mountain climbing, ACTIVITY, APPAREL OR EQUIPMENT
886	876	190618186	2019-05-25	2019	7	1	0	female	4.8283	0	non-specified		0	88	Mouth	4	head	0	0	1	0	0	59	Laceration	2	soft tissue	0	0	1	0	0	0		#NULL!		#NULL!			1	Treated, Examined, Released	1	0	9	Sports	0	0	0	1258	Mountain climbing, ACTIVITY, APPAREL OR EQUIPMENT
888	877	190622179	2019-05-21	2019	10	1	1	male	17.3778	0	non-specified		2	37	Ankle	2	Leg	1	0	0	0	0	64	Strain, Sprain	4	Strain, Sprain	0	1	0	0	0	0		#NULL!		#NULL!			1	Treated, Examined, Released	1	0	9	Sports	0	0	0	1258	Mountain climbing, ACTIVITY, APPAREL OR EQUIPMENT
889	878	190623411	2019-06-10	2019	27	2	0	female	81.152	1	Caucasian		0	37	Ankle	2	Leg	1	0	0	0	0	64	Strain, Sprain	4	Strain, Sprain	0	1	0	0	0	0		#NULL!		#NULL!			1	Treated, Examined, Released	1	0	9	Sports	0	0	0	1258	Mountain climbing, ACTIVITY, APPAREL OR EQUIPMENT
890	879	190633444	2019-06-14	2019	20	2	1	male	16.4632	0	non-specified		0	75	Head	4	head	0	0	1	0	0	71	Other	0	Other	0	0	0	0	0	1	PAIN	#NULL!		#NULL!			1	Treated, Examined, Released	1	0	9	Sports	0	0	0	1258	Mountain climbing, ACTIVITY, APPAREL OR EQUIPMENT
892	881	190638008	2019-06-03	2019	36	3	1	male	16.4632	1	Caucasian		2	92	Finger	1	arm	0	1	0	0	0	47	Burn	0	Other	0	0	0	0	0	1		#NULL!		#NULL!			1	Treated, Examined, Released	1	0	9	Sports	0	0	0	1258	Mountain climbing, ACTIVITY, APPAREL OR EQUIPMENT
893	882	190639544	2019-06-12	2019	17	1	1	male	81.152	1	Caucasian		2	92	Finger	1	arm	0	1	0	0	0	54	Crushing	0	other	0	0	0	0	0	1		92	Finger	59	Laceration		1	Treated, Examined, Released	1	0	9	Sports	0	0	0	1258	Mountain climbing, ACTIVITY, APPAREL OR EQUIPMENT
894	883	190647915	2019-06-17	2019	7	1	0	female	4.8283	2	African_American		2	31	Upper trunk	3	trunk	0	0	0	1	0	64	Strain, Sprain	4	Strain, Sprain	0	1	0	0	0	0		#NULL!		#NULL!			1	Treated, Examined, Released	1	0	9	Sports	0	0	0	1258	Mountain climbing, ACTIVITY, APPAREL OR EQUIPMENT
895	884	190650127	2019-06-22	2019	48	3	1	male	84.0408	1	Caucasian		2	82	Hand	1	arm	0	1	0	0	0	71	Other	0	Other	0	0	0	0	0	1	CELLULTIS	#NULL!		#NULL!			1	Treated, Examined, Released	1	0	9	Sports	0	0	0	1258	Mountain climbing, ACTIVITY, APPAREL OR EQUIPMENT
897	885	190655902	2019-06-24	2019	29	2	0	female	16.4632	1	Caucasian		2	37	Ankle	2	Leg	1	0	0	0	0	64	Strain, Sprain	4	Strain, Sprain	0	1	0	0	0	0		#NULL!		#NULL!			1	Treated, Examined, Released	1	0	9	Sports	0	0	0	1258	Mountain climbing, ACTIVITY, APPAREL OR EQUIPMENT
898	886	190658425	2019-06-06	2019	36	3	1	male	16.4632	1	Caucasian		2	76	Face	4	head	0	0	1	0	0	73	Radiation	0	Other	0	0	0	0	0	1		93	Toe	47	Burn		1	Treated, Examined, Released	1	0	9	Sports	0	0	0	1258	Mountain climbing, ACTIVITY, APPAREL OR EQUIPMENT
899	887	190658434	2019-06-06	2019	38	3	1	male	16.4632	1	Caucasian		2	75	Head	4	head	0	0	1	0	0	52	Concussion	1	Concussion	0	0	0	0	1	0		76	Face	57	Fracture		1	Treated, Examined, Released	1	0	9	Sports	0	0	0	1258	Mountain climbing, ACTIVITY, APPAREL OR EQUIPMENT
901	888	190706767	2019-06-25	2019	48	3	0	female	84.0408	1	Caucasian		2	31	Upper trunk	3	trunk	0	0	0	1	0	53	Contusions	2	soft tissue	0	0	1	0	0	0		#NULL!		#NULL!			1	Treated, Examined, Released	1	0	9	Sports	0	0	0	1258	Mountain climbing, ACTIVITY, APPAREL OR EQUIPMENT
902	889	190706783	2019-06-27	2019	38	3	1	male	84.0408	1	Caucasian		2	81	Upper leg	2	Leg	1	0	0	0	0	53	Contusions	2	soft tissue	0	0	1	0	0	0		#NULL!		#NULL!			1	Treated, Examined, Released	1	0	9	Sports	0	0	0	1258	Mountain climbing, ACTIVITY, APPAREL OR EQUIPMENT
903	890	190711313	2019-06-15	2019	61	3	1	male	16.4632	1	Caucasian		2	35	Knee	2	Leg	1	0	0	0	0	57	Fracture	3	Fracture	1	0	0	0	0	0		30	Shoulder	53	Contusion, Abrasion		4	Treated, Admitted, Hospitalized	0	1	9	Sports	0	0	0	1258	Mountain climbing, ACTIVITY, APPAREL OR EQUIPMENT
905	892	190717143	2019-07-07	2019	23	2	1	male	18.4	1	Caucasian		2	35	Knee	2	Leg	1	0	0	0	0	53	Contusions	2	soft tissue	0	0	1	0	0	0		#NULL!		#NULL!			1	Treated, Examined, Released	1	0	9	Sports	0	0	0	1258	Mountain climbing, ACTIVITY, APPAREL OR EQUIPMENT
906	893	190719465	2019-07-08	2019	30	2	1	male	18.4	0	non-specified		2	37	Ankle	2	Leg	1	0	0	0	0	64	Strain, Sprain	4	Strain, Sprain	0	1	0	0	0	0		#NULL!		#NULL!			1	Treated, Examined, Released	1	0	9	Sports	0	0	0	1258	Mountain climbing, ACTIVITY, APPAREL OR EQUIPMENT
907	894	190729258	2019-06-29	2019	23	2	0	female	16.4632	0	non-specified		1	37	Ankle	2	Leg	1	0	0	0	0	57	Fracture	3	Fracture	1	0	0	0	0	0		37	Ankle	55	Dislocation		1	Treated, Examined, Released	1	0	9	Sports	0	0	0	1258	Mountain climbing, ACTIVITY, APPAREL OR EQUIPMENT
908	895	190736070	2019-07-16	2019	44	3	0	female	54.9889	1	Caucasian		0	31	Upper trunk	3	trunk	0	0	0	1	0	71	Other	0	Other	0	0	0	0	0	1	PAIN	#NULL!		#NULL!			1	Treated, Examined, Released	1	0	9	Sports	0	0	0	1258	Mountain climbing, ACTIVITY, APPAREL OR EQUIPMENT
909	896	190741167	2019-07-14	2019	35	3	0	female	84.0408	1	Caucasian		2	37	Ankle	2	Leg	1	0	0	0	0	64	Strain, Sprain	4	Strain, Sprain	0	1	0	0	0	0		#NULL!		#NULL!			1	Treated, Examined, Released	1	0	9	Sports	0	0	0	1258	Mountain climbing, ACTIVITY, APPAREL OR EQUIPMENT
910	897	190743096	2019-07-12	2019	11	1	0	female	4.8283	1	Caucasian		2	33	Lower arm	1	arm	0	1	0	0	0	57	Fracture	3	Fracture	1	0	0	0	0	0		#NULL!		#NULL!			1	Treated, Examined, Released	1	0	9	Sports	0	0	0	1258	Mountain climbing, ACTIVITY, APPAREL OR EQUIPMENT
911	898	190744578	2019-07-20	2019	12	1	1	male	4.8283	0	non-specified		0	79	Lower Trunk	3	trunk	0	0	0	1	0	53	Contusions	2	soft tissue	0	0	1	0	0	0		#NULL!		#NULL!			1	Treated, Examined, Released	1	0	0	Unknown	0	0	0	1258	Mountain climbing, ACTIVITY, APPAREL OR EQUIPMENT
912	899	190750662	2019-07-23	2019	17	1	0	female	4.8283	1	Caucasian		2	38	Pubic region	3	trunk	0	0	0	1	0	57	Fracture	3	Fracture	1	0	0	0	0	0		79	Lower trunk	57	Fracture		4	Treated, Admitted, Hospitalized	0	1	9	Sports	0	0	0	1258	Mountain climbing, ACTIVITY, APPAREL OR EQUIPMENT
913	900	190758007	2019-07-27	2019	14	1	1	male	4.8283	1	Caucasian		2	37	Ankle	2	Leg	1	0	0	0	0	57	Fracture	3	Fracture	1	0	0	0	0	0		#NULL!		#NULL!			1	Treated, Examined, Released	1	0	9	Sports	0	0	0	1258	Mountain climbing, ACTIVITY, APPAREL OR EQUIPMENT
914	901	190800914	2019-07-20	2019	55	3	0	female	84.0408	1	Caucasian		2	76	Face	4	head	0	0	1	0	0	59	Laceration	2	soft tissue	0	0	1	0	0	0		35	Knee	53	Contusion, Abrasion		1	Treated, Examined, Released	1	0	9	Sports	0	0	0	3299	EXERCISE (ACTIVITY OR APPAREL, W/O EQUIP)
916	903	190809696	2019-06-02	2019	31	2	1	male	16.4632	1	Caucasian		2	35	Knee	2	Leg	1	0	0	0	0	71	Other	0	Other	0	0	0	0	0	1	EFFUSION	#NULL!		#NULL!			1	Treated, Examined, Released	1	0	5	Public	0	0	0	1258	Mountain climbing, ACTIVITY, APPAREL OR EQUIPMENT
917	904	190818157	2019-07-20	2019	30	2	1	male	18.4	1	Caucasian		1	30	Shoulder	1	arm	0	1	0	0	0	57	Fracture	3	Fracture	1	0	0	0	0	0		31	Upper trunk	57	Fracture		4	Treated, Admitted, Hospitalized	0	1	9	Sports	0	0	0	1258	Mountain climbing, ACTIVITY, APPAREL OR EQUIPMENT
919	906	190818891	2019-08-04	2019	30	2	1	male	18.4	1	Caucasian		2	30	Shoulder	1	arm	0	1	0	0	0	55	Dislocation	5	Dislocation	0	0	0	1	0	0		#NULL!		#NULL!			1	Treated, Examined, Released	1	0	9	Sports	0	0	0	1258	Mountain climbing, ACTIVITY, APPAREL OR EQUIPMENT
921	908	190821494	2019-08-08	2019	24	2	1	male	18.4	0	non-specified		0	30	Shoulder	1	arm	0	1	0	0	0	55	Dislocation	5	Dislocation	0	0	0	1	0	0		#NULL!		#NULL!			1	Treated, Examined, Released	1	0	9	Sports	0	0	0	1258	Mountain climbing, ACTIVITY, APPAREL OR EQUIPMENT
922	909	190822222	2019-01-07	2019	40	3	0	female	54.9889	1	Caucasian		2	83	Foot	2	Leg	1	0	0	0	0	71	Other	0	Other	0	0	0	0	0	1	PAIN	#NULL!		#NULL!			1	Treated, Examined, Released	1	0	9	Sports	0	0	0	1258	Mountain climbing, ACTIVITY, APPAREL OR EQUIPMENT
923	910	190823086	2019-08-05	2019	21	2	0	female	84.0408	1	Caucasian		2	75	Head	4	head	0	0	1	0	0	62	Internal Injury	2	soft tissue	0	0	1	0	0	0		#NULL!		#NULL!			1	Treated, Examined, Released	1	0	9	Sports	0	0	0	1258	Mountain climbing, ACTIVITY, APPAREL OR EQUIPMENT
924	911	190824531	2019-07-24	2019	37	3	1	male	18.4	1	Caucasian		2	37	Ankle	2	Leg	1	0	0	0	0	57	Fracture	3	Fracture	1	0	0	0	0	0		#NULL!		#NULL!			4	Treated, Admitted, Hospitalized	0	1	9	Sports	0	0	0	1258	Mountain climbing, ACTIVITY, APPAREL OR EQUIPMENT
926	913	190825257	2019-07-28	2019	36	3	1	male	18.4	1	Caucasian		2	30	Shoulder	1	arm	0	1	0	0	0	71	Other	0	Other	0	0	0	0	0	1	PAIN	#NULL!		#NULL!			1	Treated, Examined, Released	1	0	9	Sports	0	0	0	1258	Mountain climbing, ACTIVITY, APPAREL OR EQUIPMENT
927	914	190827871	2019-07-27	2019	12	1	1	male	4.8283	0	non-specified		0	34	Wrist	1	arm	0	1	0	0	0	64	Strain, Sprain	4	Strain, Sprain	0	1	0	0	0	0		#NULL!		#NULL!			1	Treated, Examined, Released	1	0	9	Sports	0	0	0	1258	Mountain climbing, ACTIVITY, APPAREL OR EQUIPMENT
928	915	190833031	2019-07-26	2019	42	3	1	male	84.0408	1	Caucasian		2	30	Shoulder	1	arm	0	1	0	0	0	71	Other	0	Other	0	0	0	0	0	1	INJURY OF LEFT SHOULDER	#NULL!		#NULL!			1	Treated, Examined, Released	1	0	9	Sports	0	0	0	1258	Mountain climbing, ACTIVITY, APPAREL OR EQUIPMENT
930	917	190838449	2019-08-17	2019	24	2	0	female	18.4	1	Caucasian		2	92	Finger	1	arm	0	1	0	0	0	64	Strain, Sprain	4	Strain, Sprain	0	1	0	0	0	0		#NULL!		#NULL!			1	Treated, Examined, Released	1	0	9	Sports	0	0	0	1258	Mountain climbing, ACTIVITY, APPAREL OR EQUIPMENT
931	918	190839437	2019-08-12	2019	43	3	1	male	54.9889	1	Caucasian		2	75	Head	4	head	0	0	1	0	0	59	Laceration	2	soft tissue	0	0	1	0	0	0		#NULL!		#NULL!			1	Treated, Examined, Released	1	0	9	Sports	0	0	0	1258	Mountain climbing, ACTIVITY, APPAREL OR EQUIPMENT
935	922	190848856	2019-08-17	2019	15	1	0	female	4.8283	2	African_American		2	35	Knee	2	Leg	1	0	0	0	0	53	Contusions	2	soft tissue	0	0	1	0	0	0		#NULL!		#NULL!			1	Treated, Examined, Released	1	0	9	Sports	0	0	0	1258	Mountain climbing, ACTIVITY, APPAREL OR EQUIPMENT
938	925	190858081	2019-08-09	2019	26	2	0	female	18.4	1	Caucasian		2	82	Hand	1	arm	0	1	0	0	0	57	Fracture	3	Fracture	1	0	0	0	0	0		#NULL!		#NULL!			1	Treated, Examined, Released	1	0	0	Unknown	0	0	0	1258	Mountain climbing, ACTIVITY, APPAREL OR EQUIPMENT
939	926	190860090	2019-08-19	2019	31	2	0	female	18.4	0	non-specified		2	79	Lower Trunk	3	trunk	0	0	0	1	0	57	Fracture	3	Fracture	1	0	0	0	0	0		#NULL!		#NULL!			4	Treated, Admitted, Hospitalized	0	1	9	Sports	0	0	0	1258	Mountain climbing, ACTIVITY, APPAREL OR EQUIPMENT
940	927	190902310	2019-08-28	2019	29	2	0	female	18.4	4	Asian		2	32	Elbow	1	arm	0	1	0	0	0	55	Dislocation	5	Dislocation	0	0	0	1	0	0		#NULL!		#NULL!			1	Treated, Examined, Released	1	0	9	Sports	0	0	0	1258	Mountain climbing, ACTIVITY, APPAREL OR EQUIPMENT
941	928	190910567	2019-08-11	2019	61	3	0	female	18.4	0	non-specified		0	35	Knee	2	Leg	1	0	0	0	0	71	Other	0	Other	0	0	0	0	0	1	INJURY	#NULL!		#NULL!			1	Treated, Examined, Released	1	0	9	Sports	0	0	0	1258	Mountain climbing, ACTIVITY, APPAREL OR EQUIPMENT
942	929	190911173	2019-09-01	2019	27	2	1	male	18.4	0	non-specified		2	31	Upper trunk	3	trunk	0	0	0	1	0	57	Fracture	3	Fracture	1	0	0	0	0	0		32	Elbow	59	Laceration		4	Treated, Admitted, Hospitalized	0	1	9	Sports	0	0	0	1258	Mountain climbing, ACTIVITY, APPAREL OR EQUIPMENT
945	931	190934303	2019-09-12	2019	36	3	0	female	18.4	1	Caucasian		2	83	Foot	2	Leg	1	0	0	0	0	57	Fracture	3	Fracture	1	0	0	0	0	0		34	Wrist	64	Strain, Sprain		1	Treated, Examined, Released	1	0	5	Public	0	0	0	1258	Mountain climbing, ACTIVITY, APPAREL OR EQUIPMENT
946	932	190937600	2019-09-16	2019	22	2	0	female	18.4	0	non-specified		0	37	Ankle	2	Leg	1	0	0	0	0	64	Strain, Sprain	4	Strain, Sprain	0	1	0	0	0	0		#NULL!		#NULL!			1	Treated, Examined, Released	1	0	9	Sports	0	0	0	1258	Mountain climbing, ACTIVITY, APPAREL OR EQUIPMENT
948	934	190947422	2019-09-18	2019	29	2	1	male	84.0408	1	Caucasian		2	37	Ankle	2	Leg	1	0	0	0	0	57	Fracture	3	Fracture	1	0	0	0	0	0		#NULL!		#NULL!			1	Treated, Examined, Released	1	0	9	Sports	0	0	0	1258	Mountain climbing, ACTIVITY, APPAREL OR EQUIPMENT
949	935	190953181	2019-09-22	2019	12	1	0	female	81.152	0	non-specified		0	37	Ankle	2	Leg	1	0	0	0	0	64	Strain, Sprain	4	Strain, Sprain	0	1	0	0	0	0		#NULL!		#NULL!			1	Treated, Examined, Released	1	0	0	Unknown	0	0	0	1258	Mountain climbing, ACTIVITY, APPAREL OR EQUIPMENT
950	936	190954923	2019-09-21	2019	21	2	1	male	84.0408	1	Caucasian		2	83	Foot	2	Leg	1	0	0	0	0	53	Contusions	2	soft tissue	0	0	1	0	0	0		#NULL!		#NULL!			1	Treated, Examined, Released	1	0	0	Unknown	0	0	0	1258	Mountain climbing, ACTIVITY, APPAREL OR EQUIPMENT
951	937	190956149	2019-09-22	2019	23	2	1	male	18.4	1	Caucasian		2	30	Shoulder	1	arm	0	1	0	0	0	71	Other	0	Other	0	0	0	0	0	1	SHOULDER PAIN	85	All parts body	71	Other	SYNCOPE	1	Treated, Examined, Released	1	0	9	Sports	0	0	0	1258	Mountain climbing, ACTIVITY, APPAREL OR EQUIPMENT
952	938	190957988	2019-09-24	2019	7	1	1	male	84.0408	1	Caucasian		2	37	Ankle	2	Leg	1	0	0	0	0	64	Strain, Sprain	4	Strain, Sprain	0	1	0	0	0	0		83	Foot	64	Strain, Sprain		1	Treated, Examined, Released	1	0	8	School	0	0	0	1258	Mountain climbing, ACTIVITY, APPAREL OR EQUIPMENT
953	939	190964007	2019-09-26	2019	24	2	0	female	18.4	0	non-specified		2	32	Elbow	1	arm	0	1	0	0	0	57	Fracture	3	Fracture	1	0	0	0	0	0		#NULL!		#NULL!			1	Treated, Examined, Released	1	0	9	Sports	0	0	0	1258	Mountain climbing, ACTIVITY, APPAREL OR EQUIPMENT
954	940	191004647	2019-09-21	2019	57	3	0	female	18.4	2	African_American		2	82	Hand	1	arm	0	1	0	0	0	53	Contusions	2	soft tissue	0	0	1	0	0	0		#NULL!		#NULL!			1	Treated, Examined, Released	1	0	9	Sports	0	0	0	1258	Mountain climbing, ACTIVITY, APPAREL OR EQUIPMENT
956	942	191015271	2019-10-03	2019	72	3	1	male	84.0408	1	Caucasian		2	75	Head	4	head	0	0	1	0	0	62	Internal Injury	2	soft tissue	0	0	1	0	0	0		76	Face	53	Contusion, Abrasion		1	Treated, Examined, Released	1	0	9	Sports	0	0	0	1258	Mountain climbing, ACTIVITY, APPAREL OR EQUIPMENT
957	943	191016712	2019-09-06	2019	39	3	1	male	18.4	1	Caucasian		2	79	Lower Trunk	3	trunk	0	0	0	1	0	57	Fracture	3	Fracture	1	0	0	0	0	0		#NULL!		#NULL!			4	Treated, Admitted, Hospitalized	0	1	9	Sports	0	0	0	1258	Mountain climbing, ACTIVITY, APPAREL OR EQUIPMENT
958	944	191021971	2019-10-06	2019	28	2	1	male	84.0408	1	Caucasian		2	31	Upper trunk	3	trunk	0	0	0	1	0	53	Contusions	2	soft tissue	0	0	1	0	0	0		82	Hand	53	Contusion, Abrasion		1	Treated, Examined, Released	1	0	9	Sports	0	0	0	1258	Mountain climbing, ACTIVITY, APPAREL OR EQUIPMENT
959	945	191023379	2019-10-07	2019	12	1	1	male	19.55	0	non-specified		0	81	Upper leg	2	Leg	1	0	0	0	0	71	Other	0	Other	0	0	0	0	0	1	PAIN	#NULL!		#NULL!			1	Treated, Examined, Released	1	0	9	Sports	0	0	0	1258	Mountain climbing, ACTIVITY, APPAREL OR EQUIPMENT
960	946	191036128	2019-09-23	2019	16	1	1	male	4.8283	1	Caucasian		2	82	Hand	1	arm	0	1	0	0	0	71	Other	0	Other	0	0	0	0	0	1	INJURY	#NULL!		#NULL!			1	Treated, Examined, Released	1	0	0	Unknown	0	0	0	1258	Mountain climbing, ACTIVITY, APPAREL OR EQUIPMENT
962	948	191050548	2019-10-12	2019	25	2	1	male	19.55	4	Asian		2	31	Upper trunk	3	trunk	0	0	0	1	0	53	Contusions	2	soft tissue	0	0	1	0	0	0		79	Lower trunk	64	Strain, Sprain		1	Treated, Examined, Released	1	0	9	Sports	0	0	0	1258	Mountain climbing, ACTIVITY, APPAREL OR EQUIPMENT
963	949	191051525	2019-10-19	2019	32	2	1	male	84.0408	1	Caucasian		2	83	Foot	2	Leg	1	0	0	0	0	64	Strain, Sprain	4	Strain, Sprain	0	1	0	0	0	0		83	Foot	53	Contusion, Abrasion		1	Treated, Examined, Released	1	0	0	Unknown	0	0	0	1258	Mountain climbing, ACTIVITY, APPAREL OR EQUIPMENT
965	951	191054144	2019-10-21	2019	44	3	0	female	84.0408	1	Caucasian		2	37	Ankle	2	Leg	1	0	0	0	0	57	Fracture	3	Fracture	1	0	0	0	0	0		83	Foot	57	Fracture		1	Treated, Examined, Released	1	0	9	Sports	0	0	0	3299	EXERCISE (ACTIVITY OR APPAREL, W/O EQUIP)
967	953	191056195	2019-10-13	2019	48	3	0	female	54.9889	1	Caucasian		2	83	Foot	2	Leg	1	0	0	0	0	64	Strain, Sprain	4	Strain, Sprain	0	1	0	0	0	0		#NULL!		#NULL!			1	Treated, Examined, Released	1	0	9	Sports	0	0	0	1258	Mountain climbing, ACTIVITY, APPAREL OR EQUIPMENT
968	954	191060263	2019-10-25	2019	24	2	0	female	84.0408	1	Caucasian		2	31	Upper trunk	3	trunk	0	0	0	1	0	53	Contusions	2	soft tissue	0	0	1	0	0	0		#NULL!		#NULL!			1	Treated, Examined, Released	1	0	9	Sports	0	0	0	1258	Mountain climbing, ACTIVITY, APPAREL OR EQUIPMENT
969	955	191060264	2019-10-25	2019	39	3	1	male	84.0408	4	Asian		2	75	Head	4	head	0	0	1	0	0	62	Internal Injury	2	soft tissue	0	0	1	0	0	0		75	Head	52	Concussion		1	Treated, Examined, Released	1	0	9	Sports	0	0	0	1258	Mountain climbing, ACTIVITY, APPAREL OR EQUIPMENT
970	956	191061062	2019-10-24	2019	27	2	0	female	19.55	0	non-specified		2	31	Upper trunk	3	trunk	0	0	0	1	0	57	Fracture	3	Fracture	1	0	0	0	0	0		79	Lower trunk	57	Fracture		1	Treated, Examined, Released	1	0	9	Sports	0	0	0	1258	Mountain climbing, ACTIVITY, APPAREL OR EQUIPMENT
971	957	191065087	2019-10-27	2019	48	3	0	female	19.55	1	Caucasian		2	36	Lower leg	2	Leg	1	0	0	0	0	57	Fracture	3	Fracture	1	0	0	0	0	0		#NULL!		#NULL!			1	Treated, Examined, Released	1	0	9	Sports	0	0	0	1258	Mountain climbing, ACTIVITY, APPAREL OR EQUIPMENT
972	958	191102056	2019-10-10	2019	22	2	0	female	54.9889	1	Caucasian		2	37	Ankle	2	Leg	1	0	0	0	0	64	Strain, Sprain	4	Strain, Sprain	0	1	0	0	0	0		#NULL!		#NULL!			1	Treated, Examined, Released	1	0	9	Sports	0	0	0	1258	Mountain climbing, ACTIVITY, APPAREL OR EQUIPMENT
973	959	191103180	2019-11-02	2019	51	3	1	male	16.4632	0	non-specified		0	30	Shoulder	1	arm	0	1	0	0	0	55	Dislocation	5	Dislocation	0	0	0	1	0	0		#NULL!		#NULL!			1	Treated, Examined, Released	1	0	9	Sports	0	0	0	1258	Mountain climbing, ACTIVITY, APPAREL OR EQUIPMENT
974	960	191103985	2019-10-29	2019	27	2	1	male	84.0408	1	Caucasian		2	82	Hand	1	arm	0	1	0	0	0	57	Fracture	3	Fracture	1	0	0	0	0	0		92	Finger	72	Avulsion		1	Treated, Examined, Released	1	0	0	Unknown	0	0	0	1258	Mountain climbing, ACTIVITY, APPAREL OR EQUIPMENT
975	961	191103986	2019-10-30	2019	31	2	1	male	84.0408	1	Caucasian		2	79	Lower Trunk	3	trunk	0	0	0	1	0	64	Strain, Sprain	4	Strain, Sprain	0	1	0	0	0	0		#NULL!		#NULL!			1	Treated, Examined, Released	1	0	9	Sports	0	0	0	3299	EXERCISE (ACTIVITY OR APPAREL, W/O EQUIP)
976	962	191103994	2019-10-31	2019	20	2	1	male	84.0408	1	Caucasian		2	76	Face	4	head	0	0	1	0	0	53	Contusions	2	soft tissue	0	0	1	0	0	0		#NULL!		#NULL!			1	Treated, Examined, Released	1	0	0	Unknown	0	0	0	1258	Mountain climbing, ACTIVITY, APPAREL OR EQUIPMENT
977	963	191109382	2019-10-30	2019	11	1	0	female	54.9889	0	non-specified		1	30	Shoulder	1	arm	0	1	0	0	0	64	Strain, Sprain	4	Strain, Sprain	0	1	0	0	0	0		#NULL!		#NULL!			1	Treated, Examined, Released	1	0	0	Unknown	0	0	0	1258	Mountain climbing, ACTIVITY, APPAREL OR EQUIPMENT
978	964	191123921	2019-11-06	2019	8	1	0	female	5.518	1	Caucasian		2	30	Shoulder	1	arm	0	1	0	0	0	64	Strain, Sprain	4	Strain, Sprain	0	1	0	0	0	0		#NULL!		#NULL!			1	Treated, Examined, Released	1	0	9	Sports	0	0	0	1258	Mountain climbing, ACTIVITY, APPAREL OR EQUIPMENT
979	965	191138008	2019-11-11	2019	24	2	1	male	16.4632	3	Other	UNKNOWN	1	30	Shoulder	1	arm	0	1	0	0	0	71	Other	0	Other	0	0	0	0	0	1	PAIN	89	Neck	71	Other	PAIN	1	Treated, Examined, Released	1	0	0	Unknown	0	0	0	1258	Mountain climbing, ACTIVITY, APPAREL OR EQUIPMENT
981	967	191143246	2019-11-14	2019	21	2	0	female	54.9889	4	Asian		2	37	Ankle	2	Leg	1	0	0	0	0	57	Fracture	3	Fracture	1	0	0	0	0	0		#NULL!		#NULL!			4	Treated, Admitted, Hospitalized	0	1	9	Sports	0	0	0	1258	Mountain climbing, ACTIVITY, APPAREL OR EQUIPMENT
983	969	191153494	2019-11-09	2019	27	2	1	male	16.4632	1	Caucasian		2	75	Head	4	head	0	0	1	0	0	59	Laceration	2	soft tissue	0	0	1	0	0	0		#NULL!		#NULL!			1	Treated, Examined, Released	1	0	9	Sports	0	0	0	1258	Mountain climbing, ACTIVITY, APPAREL OR EQUIPMENT
984	970	191211048	2019-09-16	2019	30	2	1	male	18.4	1	Caucasian		2	30	Shoulder	1	arm	0	1	0	0	0	55	Dislocation	5	Dislocation	0	0	0	1	0	0		#NULL!		#NULL!			1	Treated, Examined, Released	1	0	0	Unknown	0	0	0	1258	Mountain climbing, ACTIVITY, APPAREL OR EQUIPMENT
985	971	191213173	2019-11-19	2019	10	1	0	female	5.518	1	Caucasian		2	33	Lower arm	1	arm	0	1	0	0	0	57	Fracture	3	Fracture	1	0	0	0	0	0		#NULL!		#NULL!			1	Treated, Examined, Released	1	0	8	School	0	0	0	1258	Mountain climbing, ACTIVITY, APPAREL OR EQUIPMENT
986	972	191215512	2019-12-05	2019	25	2	0	female	17.3778	1	Caucasian		2	37	Ankle	2	Leg	1	0	0	0	0	57	Fracture	3	Fracture	1	0	0	0	0	0		#NULL!		#NULL!			1	Treated, Examined, Released	1	0	9	Sports	0	0	0	1258	Mountain climbing, ACTIVITY, APPAREL OR EQUIPMENT
987	973	191216252	2019-11-19	2019	38	3	0	female	16.4632	1	Caucasian		2	37	Ankle	2	Leg	1	0	0	0	0	64	Strain, Sprain	4	Strain, Sprain	0	1	0	0	0	0		#NULL!		#NULL!			1	Treated, Examined, Released	1	0	9	Sports	0	0	0	1258	Mountain climbing, ACTIVITY, APPAREL OR EQUIPMENT
989	974	191240900	2019-12-18	2019	17	1	1	male	86.8422	1	Caucasian		2	75	Head	4	head	0	0	1	0	0	53	Contusions	2	soft tissue	0	0	1	0	0	0		34	Wrist	57	Fracture		1	Treated, Examined, Released	1	0	0	Unknown	0	0	0	1258	Mountain climbing, ACTIVITY, APPAREL OR EQUIPMENT
990	975	191242237	2019-12-17	2019	60	3	0	female	17.3778	1	Caucasian		2	35	Knee	2	Leg	1	0	0	0	0	71	Other	0	Other	0	0	0	0	0	1	ACUTE PAIN OF LEFT KNEE	#NULL!		#NULL!			1	Treated, Examined, Released	1	0	9	Sports	0	0	0	1258	Mountain climbing, ACTIVITY, APPAREL OR EQUIPMENT
991	976	191249976	2019-12-24	2019	22	2	0	female	17.3778	1	Caucasian		2	35	Knee	2	Leg	1	0	0	0	0	64	Strain, Sprain	4	Strain, Sprain	0	1	0	0	0	0		#NULL!		#NULL!			1	Treated, Examined, Released	1	0	9	Sports	0	0	0	1258	Mountain climbing, ACTIVITY, APPAREL OR EQUIPMENT
992	977	191257781	2019-12-02	2019	20	2	1	male	54.9889	4	Asian		2	33	Lower arm	1	arm	0	1	0	0	0	53	Contusions	2	soft tissue	0	0	1	0	0	0		#NULL!		#NULL!			1	Treated, Examined, Released	1	0	9	Sports	0	0	0	1258	Mountain climbing, ACTIVITY, APPAREL OR EQUIPMENT
993	978	191258993	2019-12-14	2019	16	1	0	female	5.518	1	Caucasian		2	79	Lower Trunk	3	trunk	0	0	0	1	0	71	Other	0	Other	0	0	0	0	0	1	LOW BACK PAIN	#NULL!		#NULL!			1	Treated, Examined, Released	1	0	9	Sports	0	0	0	1258	Mountain climbing, ACTIVITY, APPAREL OR EQUIPMENT
994	979	200101324	2019-12-20	2019	17	1	0	female	5.518	0	non-specified		0	83	Foot	2	Leg	1	0	0	0	0	57	Fracture	3	Fracture	1	0	0	0	0	0		#NULL!		#NULL!			1	Treated, Examined, Released	1	0	0	Unknown	0	0	0	1258	Mountain climbing, ACTIVITY, APPAREL OR EQUIPMENT
995	980	200104240	2019-12-16	2019	11	1	1	male	81.152	1	Caucasian		2	32	Elbow	1	arm	0	1	0	0	0	64	Strain, Sprain	4	Strain, Sprain	0	1	0	0	0	0		#NULL!		#NULL!			1	Treated, Examined, Released	1	0	8	School	0	0	0	1258	Mountain climbing, ACTIVITY, APPAREL OR EQUIPMENT
996	981	200108260	2019-12-31	2019	53	3	1	male	17.3778	2	African_American		2	31	Upper trunk	3	trunk	0	0	0	1	0	53	Contusions	2	soft tissue	0	0	1	0	0	0		37	Ankle	64	Strain, Sprain		1	Treated, Examined, Released	1	0	9	Sports	0	0	0	1258	Mountain climbing, ACTIVITY, APPAREL OR EQUIPMENT
997	982	200118603	2019-12-30	2019	9	1	1	male	54.9889	3	Other	MULTI-RACIAL	2	35	Knee	2	Leg	1	0	0	0	0	71	Other	0	Other	0	0	0	0	0	1	PAIN	#NULL!		#NULL!			1	Treated, Examined, Released	1	0	9	Sports	0	0	0	1258	Mountain climbing, ACTIVITY, APPAREL OR EQUIPMENT
998	983	200142711	2019-01-20	2019	34	2	1	male	54.9889	1	Caucasian		2	82	Hand	1	arm	0	1	0	0	0	59	Laceration	2	soft tissue	0	0	1	0	0	0		32	Elbow	71	Other	PAIN	1	Treated, Examined, Released	1	0	1	Home	0	1	0	1258	Mountain climbing, ACTIVITY, APPAREL OR EQUIPMENT
999	984	200200921	2019-12-30	2019	55	3	1	male	17.3778	1	Caucasian		2	92	Finger	1	arm	0	1	0	0	0	57	Fracture	3	Fracture	1	0	0	0	0	0		#NULL!		#NULL!			1	Treated, Examined, Released	1	0	9	Sports	0	0	0	1258	Mountain climbing, ACTIVITY, APPAREL OR EQUIPMENT
1001	986	200234627	2019-09-14	2019	16	1	0	female	4.8283	1	Caucasian		2	35	Knee	2	Leg	1	0	0	0	0	71	Other	0	Other	0	0	0	0	0	1	PAIN	#NULL!		#NULL!			1	Treated, Examined, Released	1	0	0	Unknown	0	0	0	4076	BEDS OR BEDFRAMES, OTHER OR NOT SPECIFIED
1002	987	200236256	2019-11-20	2019	7	1	1	male	16.4632	2	African_American		2	76	Face	4	head	0	0	1	0	0	59	Laceration	2	soft tissue	0	0	1	0	0	0		#NULL!		#NULL!			6	Left WO being seen	0	0	8	School	0	0	0	1258	Mountain climbing, ACTIVITY, APPAREL OR EQUIPMENT
1003	988	200243534	2019-10-02	2019	22	2	0	female	19.55	1	Caucasian		2	33	Lower arm	1	arm	0	1	0	0	0	57	Fracture	3	Fracture	1	0	0	0	0	0		#NULL!		#NULL!			1	Treated, Examined, Released	1	0	9	Sports	0	0	0	1258	Mountain climbing, ACTIVITY, APPAREL OR EQUIPMENT
1005	990	200124044	2020-01-04	2020	10	1	0	female	4.851	0	non-specified		0	75	Head	4	head	0	0	1	0	0	57	Fracture	3	Fracture	1	0	0	0	0	0		31	Upper trunk	62	Internal injury		4	Treated, Admitted, Hospitalized	0	1	9	Sports	0	0	0	1258	Mountain climbing, ACTIVITY, APPAREL OR EQUIPMENT
1007	992	200147986	2020-01-18	2020	5	1	0	female	4.851	1	Caucasian		2	75	Head	4	head	0	0	1	0	0	59	Laceration	2	soft tissue	0	0	1	0	0	0		#NULL!		#NULL!			1	Treated, Examined, Released	1	0	9	Sports	0	0	0	1258	Mountain climbing, ACTIVITY, APPAREL OR EQUIPMENT
1008	993	200150747	2020-01-22	2020	16	1	0	female	73.8005	1	Caucasian		2	36	Lower leg	2	Leg	1	0	0	0	0	57	Fracture	3	Fracture	1	0	0	0	0	0		#NULL!		#NULL!			1	Treated, Examined, Released	1	0	0	Unknown	0	0	0	1258	Mountain climbing, ACTIVITY, APPAREL OR EQUIPMENT
1010	995	200224769	2020-01-21	2020	22	2	1	male	56.2517	1	Caucasian		2	35	Knee	2	Leg	1	0	0	0	0	55	Dislocation	5	Dislocation	0	0	0	1	0	0		#NULL!		#NULL!			1	Treated, Examined, Released	1	0	0	Unknown	0	0	0	852	ROPE OR STRING
1011	996	200234035	2020-01-22	2020	22	2	1	male	56.2517	1	Caucasian		2	75	Head	4	head	0	0	1	0	0	71	Other	0	Other	0	0	0	0	0	1	HEADACHE	79	Lower trunk	71	Other	LOW BACK PAIN	1	Treated, Examined, Released	1	0	9	Sports	0	0	0	1258	Mountain climbing, ACTIVITY, APPAREL OR EQUIPMENT
1013	998	200300805	2020-01-15	2020	65	3	1	male	15.9992	1	Caucasian		2	75	Head	4	head	0	0	1	0	0	62	Internal Injury	2	soft tissue	0	0	1	0	0	0		32	Elbow	59	Laceration		5	Held for observation	0	0	9	Sports	0	0	0	1258	Mountain climbing, ACTIVITY, APPAREL OR EQUIPMENT
1014	999	200216616	2020-02-07	2020	20	2	0	female	15.9992	4	Asian		2	37	Ankle	2	Leg	1	0	0	0	0	57	Fracture	3	Fracture	1	0	0	0	0	0		#NULL!		#NULL!			1	Treated, Examined, Released	1	0	9	Sports	0	0	0	1258	Mountain climbing, ACTIVITY, APPAREL OR EQUIPMENT
1016	1000	200244907	2020-02-10	2020	6	1	0	female	4.851	0	non-specified		0	75	Head	4	head	0	0	1	0	0	52	Concussion	1	Concussion	0	0	0	0	1	0		75	Head	62	Internal injury		1	Treated, Examined, Released	1	0	9	Sports	0	0	0	1258	Mountain climbing, ACTIVITY, APPAREL OR EQUIPMENT
1017	1001	200252688	2020-02-24	2020	24	2	1	male	15.9992	0	non-specified		2	75	Head	4	head	0	0	1	0	0	62	Internal Injury	2	soft tissue	0	0	1	0	0	0		#NULL!		#NULL!			1	Treated, Examined, Released	1	0	9	Sports	0	0	0	1258	Mountain climbing, ACTIVITY, APPAREL OR EQUIPMENT
1018	1002	200302114	2020-02-27	2020	26	2	1	male	15.9992	0	non-specified		2	89	Neck	4	head	0	0	1	0	0	64	Strain, Sprain	4	Strain, Sprain	0	1	0	0	0	0		#NULL!		#NULL!			1	Treated, Examined, Released	1	0	9	Sports	0	0	0	1258	Mountain climbing, ACTIVITY, APPAREL OR EQUIPMENT
1019	1003	200302269	2020-02-29	2020	17	1	1	male	15.9992	0	non-specified		2	79	Lower Trunk	3	trunk	0	0	0	1	0	64	Strain, Sprain	4	Strain, Sprain	0	1	0	0	0	0		#NULL!		#NULL!			1	Treated, Examined, Released	1	0	9	Sports	0	0	0	1258	Mountain climbing, ACTIVITY, APPAREL OR EQUIPMENT
1020	1004	200303447	2020-02-28	2020	6	1	0	female	15.9992	2	African_American		2	32	Elbow	1	arm	0	1	0	0	0	57	Fracture	3	Fracture	1	0	0	0	0	0		#NULL!		#NULL!			1	Treated, Examined, Released	1	0	8	School	0	0	0	1258	Mountain climbing, ACTIVITY, APPAREL OR EQUIPMENT
1022	1006	200403202	2020-02-23	2020	15	1	0	female	4.851	1	Caucasian		2	75	Head	4	head	0	0	1	0	0	62	Internal Injury	2	soft tissue	0	0	1	0	0	0		76	Face	59	Laceration		1	Treated, Examined, Released	1	0	9	Sports	0	0	0	1258	Mountain climbing, ACTIVITY, APPAREL OR EQUIPMENT
1024	1007	200418616	2020-02-20	2020	13	1	1	male	15.9992	0	non-specified		0	37	Ankle	2	Leg	1	0	0	0	0	64	Strain, Sprain	4	Strain, Sprain	0	1	0	0	0	0		#NULL!		#NULL!			1	Treated, Examined, Released	1	0	0	Unknown	0	0	0	1258	Mountain climbing, ACTIVITY, APPAREL OR EQUIPMENT
1025	1008	200307995	2020-03-02	2020	26	2	0	female	15.9992	1	Caucasian		2	33	Lower arm	1	arm	0	1	0	0	0	57	Fracture	3	Fracture	1	0	0	0	0	0		#NULL!		#NULL!			1	Treated, Examined, Released	1	0	9	Sports	0	0	0	1258	Mountain climbing, ACTIVITY, APPAREL OR EQUIPMENT
1026	1009	200318131	2020-03-07	2020	32	2	0	female	15.9992	4	Asian		2	37	Ankle	2	Leg	1	0	0	0	0	57	Fracture	3	Fracture	1	0	0	0	0	0		#NULL!		#NULL!			1	Treated, Examined, Released	1	0	9	Sports	0	0	0	1258	Mountain climbing, ACTIVITY, APPAREL OR EQUIPMENT
1027	1010	200321025	2020-03-03	2020	16	1	0	female	4.851	0	non-specified		0	35	Knee	2	Leg	1	0	0	0	0	64	Strain, Sprain	4	Strain, Sprain	0	1	0	0	0	0		#NULL!		#NULL!			1	Treated, Examined, Released	1	0	9	Sports	0	0	0	1258	Mountain climbing, ACTIVITY, APPAREL OR EQUIPMENT
1028	1011	200347193	2020-03-19	2020	8	1	0	female	4.851	0	non-specified		0	79	Lower Trunk	3	trunk	0	0	0	1	0	53	Contusions	2	soft tissue	0	0	1	0	0	0		#NULL!		#NULL!			1	Treated, Examined, Released	1	0	9	Sports	0	0	0	1258	Mountain climbing, ACTIVITY, APPAREL OR EQUIPMENT
1029	1012	200356417	2020-03-27	2020	18	2	1	male	78.1602	1	Caucasian		2	32	Elbow	1	arm	0	1	0	0	0	59	Laceration	2	soft tissue	0	0	1	0	0	0		#NULL!		#NULL!			1	Treated, Examined, Released	1	0	9	Sports	0	0	0	1258	Mountain climbing, ACTIVITY, APPAREL OR EQUIPMENT
1030	1013	200415937	2020-04-09	2020	27	2	1	male	76.0369	1	Caucasian		2	37	Ankle	2	Leg	1	0	0	0	0	64	Strain, Sprain	4	Strain, Sprain	0	1	0	0	0	0		#NULL!		#NULL!			1	Treated, Examined, Released	1	0	9	Sports	0	0	0	1258	Mountain climbing, ACTIVITY, APPAREL OR EQUIPMENT
1031	1014	200441757	2020-04-25	2020	37	3	1	male	15.9992	1	Caucasian		2	76	Face	4	head	0	0	1	0	0	57	Fracture	3	Fracture	1	0	0	0	0	0		33	Lower arm	57	Fracture		4	Treated, Admitted, Hospitalized	0	1	9	Sports	0	0	0	1258	Mountain climbing, ACTIVITY, APPAREL OR EQUIPMENT
1032	1015	200508776	2020-05-02	2020	30	2	1	male	15.9992	1	Caucasian		0	80	Upper arm	1	arm	0	1	0	0	0	57	Fracture	3	Fracture	1	0	0	0	0	0		#NULL!		#NULL!			1	Treated, Examined, Released	1	0	9	Sports	0	0	0	1258	Mountain climbing, ACTIVITY, APPAREL OR EQUIPMENT
1033	1016	200511497	2020-05-03	2020	17	1	1	male	56.2517	1	Caucasian		2	83	Foot	2	Leg	1	0	0	0	0	64	Strain, Sprain	4	Strain, Sprain	0	1	0	0	0	0		#NULL!		#NULL!			1	Treated, Examined, Released	1	0	9	Sports	0	0	0	1258	Mountain climbing, ACTIVITY, APPAREL OR EQUIPMENT
1034	1017	200519298	2020-05-10	2020	59	3	1	male	76.0369	1	Caucasian		2	30	Shoulder	1	arm	0	1	0	0	0	64	Strain, Sprain	4	Strain, Sprain	0	1	0	0	0	0		#NULL!		#NULL!			1	Treated, Examined, Released	1	0	5	Public	0	0	0	1258	Mountain climbing, ACTIVITY, APPAREL OR EQUIPMENT
1035	1018	200519645	2020-05-12	2020	30	2	0	female	56.2517	0	non-specified		0	75	Head	4	head	0	0	1	0	0	52	Concussion	1	Concussion	0	0	0	0	1	0		75	Head	62	Internal injury		1	Treated, Examined, Released	1	0	9	Sports	0	0	0	1258	Mountain climbing, ACTIVITY, APPAREL OR EQUIPMENT
1036	1019	200523099	2020-05-02	2020	20	2	0	female	76.0369	1	Caucasian		2	82	Hand	1	arm	0	1	0	0	0	59	Laceration	2	soft tissue	0	0	1	0	0	0		#NULL!		#NULL!			1	Treated, Examined, Released	1	0	9	Sports	0	0	0	1258	Mountain climbing, ACTIVITY, APPAREL OR EQUIPMENT
1037	1020	200528814	2020-05-17	2020	61	3	1	male	15.9992	1	Caucasian		2	36	Lower leg	2	Leg	1	0	0	0	0	59	Laceration	2	soft tissue	0	0	1	0	0	0		#NULL!		#NULL!			1	Treated, Examined, Released	1	0	1	Home	0	0	0	1258	Mountain climbing, ACTIVITY, APPAREL OR EQUIPMENT
1040	1022	200629062	2020-05-31	2020	78	3	1	male	76.0369	1	Caucasian		2	79	Lower Trunk	3	trunk	0	0	0	1	0	71	Other	0	Other	0	0	0	0	0	1	LOW BACK PAIN	#NULL!		#NULL!			1	Treated, Examined, Released	1	0	9	Sports	0	0	0	1258	Mountain climbing, ACTIVITY, APPAREL OR EQUIPMENT
1042	1024	200636563	2020-06-17	2020	17	1	1	male	16.8413	3	Other	MULTI-RACIAL	2	83	Foot	2	Leg	1	0	0	0	0	53	Contusions	2	soft tissue	0	0	1	0	0	0		#NULL!		#NULL!			1	Treated, Examined, Released	1	0	9	Sports	0	0	0	1258	Mountain climbing, ACTIVITY, APPAREL OR EQUIPMENT
1043	1025	200651587	2020-06-26	2020	57	3	0	female	56.2517	1	Caucasian		2	75	Head	4	head	0	0	1	0	0	52	Concussion	1	Concussion	0	0	0	0	1	0		37	Ankle	57	Fracture		1	Treated, Examined, Released	1	0	9	Sports	0	0	0	1258	Mountain climbing, ACTIVITY, APPAREL OR EQUIPMENT
1044	1026	200704966	2020-07-01	2020	50	3	0	female	16.8413	0	non-specified		0	89	Neck	4	head	0	0	1	0	0	71	Other	0	Other	0	0	0	0	0	1	PAIN	30	Shoulder	71	Other	PAIN	1	Treated, Examined, Released	1	0	9	Sports	0	0	0	3274	SWIMMING (ACTIVITY,
1045	1027	200704968	2020-07-01	2020	25	2	1	male	16.8413	0	non-specified		0	89	Neck	4	head	0	0	1	0	0	57	Fracture	3	Fracture	1	0	0	0	0	0		#NULL!		#NULL!			4	Treated, Admitted, Hospitalized	0	1	9	Sports	0	0	0	1258	Mountain climbing, ACTIVITY, APPAREL OR EQUIPMENT
1046	1028	200713079	2020-07-05	2020	31	2	1	male	16.8413	1	Caucasian		2	75	Head	4	head	0	0	1	0	0	62	Internal Injury	2	soft tissue	0	0	1	0	0	0		37	Ankle	64	Strain, Sprain		1	Treated, Examined, Released	1	0	9	Sports	0	0	0	1258	Mountain climbing, ACTIVITY, APPAREL OR EQUIPMENT
1047	1029	200723304	2020-07-04	2020	26	2	1	male	78.4131	1	Caucasian		2	82	Hand	1	arm	0	1	0	0	0	53	Contusions	2	soft tissue	0	0	1	0	0	0		92	Finger	53	Contusion, Abrasion		1	Treated, Examined, Released	1	0	9	Sports	0	0	0	1258	Mountain climbing, ACTIVITY, APPAREL OR EQUIPMENT
1049	1031	200726252	2020-07-09	2020	31	2	0	female	16.8413	1	Caucasian		2	83	Foot	2	Leg	1	0	0	0	0	53	Contusions	2	soft tissue	0	0	1	0	0	0		#NULL!		#NULL!			1	Treated, Examined, Released	1	0	9	Sports	0	0	0	1258	Mountain climbing, ACTIVITY, APPAREL OR EQUIPMENT
1050	1032	200728323	2020-07-11	2020	24	2	0	female	16.8413	1	Caucasian		2	37	Ankle	2	Leg	1	0	0	0	0	71	Other	0	Other	0	0	0	0	0	1	PAIN	#NULL!		#NULL!			6	Left WO being seen	0	0	0	Unknown	0	0	0	1258	Mountain climbing, ACTIVITY, APPAREL OR EQUIPMENT
1051	1033	200729135	2020-07-10	2020	31	2	1	male	78.4131	1	Caucasian		2	36	Lower leg	2	Leg	1	0	0	0	0	53	Contusions	2	soft tissue	0	0	1	0	0	0		36	Lower leg	59	Laceration		1	Treated, Examined, Released	1	0	9	Sports	0	0	0	1258	Mountain climbing, ACTIVITY, APPAREL OR EQUIPMENT
1052	1034	200730899	2020-07-11	2020	36	3	1	male	78.4131	1	Caucasian		2	30	Shoulder	1	arm	0	1	0	0	0	55	Dislocation	5	Dislocation	0	0	0	1	0	0		#NULL!		#NULL!			1	Treated, Examined, Released	1	0	9	Sports	0	0	0	1258	Mountain climbing, ACTIVITY, APPAREL OR EQUIPMENT
1053	1035	200730912	2020-07-12	2020	37	3	1	male	78.4131	1	Caucasian		2	36	Lower leg	2	Leg	1	0	0	0	0	53	Contusions	2	soft tissue	0	0	1	0	0	0		#NULL!		#NULL!			1	Treated, Examined, Released	1	0	9	Sports	0	0	0	1258	Mountain climbing, ACTIVITY, APPAREL OR EQUIPMENT
1054	1036	200731977	2020-07-07	2020	14	1	1	male	4.851	0	non-specified		0	83	Foot	2	Leg	1	0	0	0	0	57	Fracture	3	Fracture	1	0	0	0	0	0		#NULL!		#NULL!			4	Treated, Admitted, Hospitalized	0	1	9	Sports	0	0	0	1258	Mountain climbing, ACTIVITY, APPAREL OR EQUIPMENT
1055	1037	200737962	2020-07-18	2020	15	1	0	female	16.8413	0	non-specified		0	83	Foot	2	Leg	1	0	0	0	0	53	Contusions	2	soft tissue	0	0	1	0	0	0		83	Foot	64	Strain, Sprain		1	Treated, Examined, Released	1	0	9	Sports	0	0	0	1258	Mountain climbing, ACTIVITY, APPAREL OR EQUIPMENT
1056	1038	200739583	2020-07-18	2020	40	3	1	male	16.8413	1	Caucasian		2	31	Upper trunk	3	trunk	0	0	0	1	0	62	Internal Injury	2	soft tissue	0	0	1	0	0	0		31	Upper trunk	57	Fracture		4	Treated, Admitted, Hospitalized	0	1	9	Sports	0	0	0	1258	Mountain climbing, ACTIVITY, APPAREL OR EQUIPMENT
1057	1039	200742432	2020-07-20	2020	28	2	1	male	56.2517	1	Caucasian		2	32	Elbow	1	arm	0	1	0	0	0	57	Fracture	3	Fracture	1	0	0	0	0	0		#NULL!		#NULL!			1	Treated, Examined, Released	1	0	9	Sports	0	0	0	1258	Mountain climbing, ACTIVITY, APPAREL OR EQUIPMENT
1058	1040	200750965	2020-07-20	2020	16	1	1	male	4.851	0	non-specified		0	36	Lower leg	2	Leg	1	0	0	0	0	57	Fracture	3	Fracture	1	0	0	0	0	0		#NULL!		#NULL!			1	Treated, Examined, Released	1	0	9	Sports	0	0	0	1258	Mountain climbing, ACTIVITY, APPAREL OR EQUIPMENT
1060	1042	200827908	2020-08-04	2020	7	1	1	male	4.851	0	non-specified		0	79	Lower Trunk	3	trunk	0	0	0	1	0	53	Contusions	2	soft tissue	0	0	1	0	0	0		#NULL!		#NULL!			1	Treated, Examined, Released	1	0	0	Unknown	0	0	0	1258	Mountain climbing, ACTIVITY, APPAREL OR EQUIPMENT
1061	1043	200833530	2020-08-17	2020	36	3	1	male	78.1602	1	Caucasian		2	79	Lower Trunk	3	trunk	0	0	0	1	0	57	Fracture	3	Fracture	1	0	0	0	0	0		34	Wrist	57	Fracture		4	Treated, Admitted, Hospitalized	0	1	9	Sports	0	1	1	1258	Mountain climbing, ACTIVITY, APPAREL OR EQUIPMENT
1062	1044	200835728	2020-08-15	2020	22	2	0	female	78.4131	1	Caucasian		2	85	All parts body	5	All parts	0	0	0	0	1	71	Other	0	Other	0	0	0	0	0	1	COSTOCHONDRITIS/ POSSIBLE SLEEP APNEA	#NULL!		#NULL!			1	Treated, Examined, Released	1	0	9	Sports	0	0	0	3274	SWIMMING (ACTIVITY,
1063	1045	200845582	2020-08-19	2020	19	2	0	female	56.2517	1	Caucasian		2	92	Finger	1	arm	0	1	0	0	0	71	Other	0	Other	0	0	0	0	0	1	FINGER INJURY	#NULL!		#NULL!			1	Treated, Examined, Released	1	0	0	Unknown	0	0	0	1258	Mountain climbing, ACTIVITY, APPAREL OR EQUIPMENT
1064	1046	200855441	2020-08-29	2020	54	3	1	male	16.8413	1	Caucasian		2	80	Upper arm	1	arm	0	1	0	0	0	57	Fracture	3	Fracture	1	0	0	0	0	0		30	Shoulder	55	Dislocation		1	Treated, Examined, Released	1	0	5	Public	0	0	0	1258	Mountain climbing, ACTIVITY, APPAREL OR EQUIPMENT
1066	1048	200903308	2020-08-14	2020	39	3	0	female	78.4131	1	Caucasian		2	82	Hand	1	arm	0	1	0	0	0	63	Puncture	0	Other	0	0	0	0	0	1		#NULL!		#NULL!			1	Treated, Examined, Released	1	0	9	Sports	0	0	0	1258	Mountain climbing, ACTIVITY, APPAREL OR EQUIPMENT
1067	1049	200905978	2020-08-30	2020	17	1	1	male	16.8413	1	Caucasian		2	82	Hand	1	arm	0	1	0	0	0	53	Contusions	2	soft tissue	0	0	1	0	0	0		94	Ear	59	Laceration		1	Treated, Examined, Released	1	0	0	Unknown	0	0	0	1258	Mountain climbing, ACTIVITY, APPAREL OR EQUIPMENT
1068	1050	200910408	2020-09-03	2020	31	2	1	male	16.8413	0	non-specified		2	31	Upper trunk	3	trunk	0	0	0	1	0	71	Other	0	Other	0	0	0	0	0	1	TACHYCARDIA	#NULL!		#NULL!			1	Treated, Examined, Released	1	0	4	Street	0	0	0	1258	Mountain climbing, ACTIVITY, APPAREL OR EQUIPMENT
1069	1051	200921065	2020-09-05	2020	39	3	1	male	76.0369	1	Caucasian		2	75	Head	4	head	0	0	1	0	0	57	Fracture	3	Fracture	1	0	0	0	0	0		76	Face	57	Fracture		1	Treated, Examined, Released	1	0	9	Sports	0	0	0	1258	Mountain climbing, ACTIVITY, APPAREL OR EQUIPMENT
1070	1052	200923018	2020-09-02	2020	15	1	0	female	76.0369	1	Caucasian		2	85	All parts body	5	All parts	0	0	0	0	1	71	Other	0	Other	0	0	0	0	0	1	SYNCOPE	31	Upper trunk	71	Other	PAIN	1	Treated, Examined, Released	1	0	9	Sports	0	0	0	1258	Mountain climbing, ACTIVITY, APPAREL OR EQUIPMENT
1072	1054	200931624	2020-09-06	2020	38	3	0	female	78.1602	5	NatHawaiian_PacIslander		2	37	Ankle	2	Leg	1	0	0	0	0	57	Fracture	3	Fracture	1	0	0	0	0	0		#NULL!		#NULL!			1	Treated, Examined, Released	1	0	9	Sports	0	0	0	1258	Mountain climbing, ACTIVITY, APPAREL OR EQUIPMENT
1073	1055	200944725	2020-09-07	2020	12	1	1	male	4.851	2	African_American		2	76	Face	4	head	0	0	1	0	0	71	Other	0	Other	0	0	0	0	0	1	LOCAL REACTION TO INSECT STING	#NULL!		#NULL!			1	Treated, Examined, Released	1	0	9	Sports	0	0	0	1258	Mountain climbing, ACTIVITY, APPAREL OR EQUIPMENT
1075	1057	201006804	2020-09-30	2020	33	2	0	female	16.8413	0	non-specified		0	92	Finger	1	arm	0	1	0	0	0	63	Puncture	0	Other	0	0	0	0	0	1		#NULL!		#NULL!			1	Treated, Examined, Released	1	0	0	Unknown	0	0	0	1258	Mountain climbing, ACTIVITY, APPAREL OR EQUIPMENT
1076	1058	201006990	2020-09-19	2020	15	1	1	male	4.851	0	non-specified		0	38	Pubic region	3	trunk	0	0	0	1	0	59	Laceration	2	soft tissue	0	0	1	0	0	0		#NULL!		#NULL!			1	Treated, Examined, Released	1	0	0	Unknown	0	0	0	1258	Mountain climbing, ACTIVITY, APPAREL OR EQUIPMENT
1078	1060	201013314	2020-09-30	2020	23	2	0	female	56.2517	1	Caucasian		2	30	Shoulder	1	arm	0	1	0	0	0	71	Other	0	Other	0	0	0	0	0	1	LEFT SHOULDER PAIN	#NULL!		#NULL!			1	Treated, Examined, Released	1	0	5	Public	0	0	0	1258	Mountain climbing, ACTIVITY, APPAREL OR EQUIPMENT
1080	1061	201014775	2020-10-06	2020	19	2	0	female	15.9992	1	Caucasian		2	75	Head	4	head	0	0	1	0	0	62	Internal Injury	2	soft tissue	0	0	1	0	0	0		82	Hand	53	Contusion, Abrasion		1	Treated, Examined, Released	1	0	9	Sports	0	0	0	1258	Mountain climbing, ACTIVITY, APPAREL OR EQUIPMENT
1082	1063	201033404	2020-10-13	2020	33	2	1	male	15.9992	4	Asian		2	36	Lower leg	2	Leg	1	0	0	0	0	57	Fracture	3	Fracture	1	0	0	0	0	0		#NULL!		#NULL!			1	Treated, Examined, Released	1	0	9	Sports	0	0	0	1258	Mountain climbing, ACTIVITY, APPAREL OR EQUIPMENT
1083	1064	201101226	2020-10-28	2020	24	2	1	male	76.0369	4	Asian		2	76	Face	4	head	0	0	1	0	0	53	Contusions	2	soft tissue	0	0	1	0	0	0		37	Ankle	64	Strain, Sprain		1	Treated, Examined, Released	1	0	9	Sports	0	0	0	1258	Mountain climbing, ACTIVITY, APPAREL OR EQUIPMENT
1084	1065	201103274	2020-10-29	2020	58	3	0	female	15.9992	1	Caucasian		0	36	Lower leg	2	Leg	1	0	0	0	0	57	Fracture	3	Fracture	1	0	0	0	0	0		37	Ankle	57	Fracture		1	Treated, Examined, Released	1	0	9	Sports	0	0	0	1258	Mountain climbing, ACTIVITY, APPAREL OR EQUIPMENT
1085	1066	201122005	2020-11-09	2020	22	2	1	male	15.9992	4	Asian		2	83	Foot	2	Leg	1	0	0	0	0	64	Strain, Sprain	4	Strain, Sprain	0	1	0	0	0	0		#NULL!		#NULL!			1	Treated, Examined, Released	1	0	9	Sports	0	0	0	1258	Mountain climbing, ACTIVITY, APPAREL OR EQUIPMENT
1086	1067	201123796	2020-11-06	2020	17	1	0	female	4.851	3	Other	UNKNOWN	1	35	Knee	2	Leg	1	0	0	0	0	55	Dislocation	5	Dislocation	0	0	0	1	0	0		#NULL!		#NULL!			1	Treated, Examined, Released	1	0	5	Public	0	0	0	1258	Mountain climbing, ACTIVITY, APPAREL OR EQUIPMENT
1087	1068	201142001	2020-11-15	2020	6	1	1	male	4.851	0	non-specified		0	33	Lower arm	1	arm	0	1	0	0	0	57	Fracture	3	Fracture	1	0	0	0	0	0		#NULL!		#NULL!			1	Treated, Examined, Released	1	0	0	Unknown	0	0	0	1258	Mountain climbing, ACTIVITY, APPAREL OR EQUIPMENT
1088	1069	201142654	2020-11-17	2020	30	2	0	female	15.9992	1	Caucasian		2	31	Upper trunk	3	trunk	0	0	0	1	0	71	Other	0	Other	0	0	0	0	0	1	PAIN	#NULL!		#NULL!			1	Treated, Examined, Released	1	0	9	Sports	0	0	0	1258	Mountain climbing, ACTIVITY, APPAREL OR EQUIPMENT
1089	1070	201148957	2020-11-08	2020	24	2	0	female	15.9992	4	Asian		2	37	Ankle	2	Leg	1	0	0	0	0	57	Fracture	3	Fracture	1	0	0	0	0	0		#NULL!		#NULL!			4	Treated, Admitted, Hospitalized	0	1	9	Sports	0	0	0	1258	Mountain climbing, ACTIVITY, APPAREL OR EQUIPMENT
1090	1071	201201514	2020-11-26	2020	57	3	0	female	15.9992	1	Caucasian		2	33	Lower arm	1	arm	0	1	0	0	0	57	Fracture	3	Fracture	1	0	0	0	0	0		76	Face	71	Other	PAIN	1	Treated, Examined, Released	1	0	9	Sports	0	0	0	1258	Mountain climbing, ACTIVITY, APPAREL OR EQUIPMENT
1091	1072	201201899	2020-11-29	2020	43	3	1	male	15.9992	0	non-specified		2	79	Lower Trunk	3	trunk	0	0	0	1	0	57	Fracture	3	Fracture	1	0	0	0	0	0		32	Elbow	59	Laceration		1	Treated, Examined, Released	1	0	9	Sports	0	0	0	1258	Mountain climbing, ACTIVITY, APPAREL OR EQUIPMENT
1092	1073	201204936	2020-11-25	2020	12	1	1	male	4.851	0	non-specified		0	35	Knee	2	Leg	1	0	0	0	0	59	Laceration	2	soft tissue	0	0	1	0	0	0		#NULL!		#NULL!			1	Treated, Examined, Released	1	0	8	School	0	0	0	1258	Mountain climbing, ACTIVITY, APPAREL OR EQUIPMENT
1094	1075	201229847	2020-12-09	2020	18	2	0	female	4.851	1	Caucasian		2	37	Ankle	2	Leg	1	0	0	0	0	64	Strain, Sprain	4	Strain, Sprain	0	1	0	0	0	0		#NULL!		#NULL!			1	Treated, Examined, Released	1	0	9	Sports	0	0	0	1258	Mountain climbing, ACTIVITY, APPAREL OR EQUIPMENT
1095	1076	201234891	2020-12-19	2020	34	2	0	female	16.8413	4	Asian		2	80	Upper arm	1	arm	0	1	0	0	0	57	Fracture	3	Fracture	1	0	0	0	0	0		#NULL!		#NULL!			4	Treated, Admitted, Hospitalized	0	1	9	Sports	0	0	0	1258	Mountain climbing, ACTIVITY, APPAREL OR EQUIPMENT
1096	1077	201237153	2020-12-21	2020	25	2	1	male	16.8413	0	non-specified		0	34	Wrist	1	arm	0	1	0	0	0	57	Fracture	3	Fracture	1	0	0	0	0	0		32	Elbow	55	Dislocation		1	Treated, Examined, Released	1	0	9	Sports	0	0	0	1258	Mountain climbing, ACTIVITY, APPAREL OR EQUIPMENT
1098	1079	210113358	2020-12-29	2020	67	3	0	female	56.2517	1	Caucasian		2	32	Elbow	1	arm	0	1	0	0	0	71	Other	0	Other	0	0	0	0	0	1	EFFUSION LEFT ELBOW	79	Lower trunk	57	Fracture		4	Treated, Admitted, Hospitalized	0	1	5	Public	0	0	0	1258	Mountain climbing, ACTIVITY, APPAREL OR EQUIPMENT
1099	1080	210106740	2021-01-03	2021	31	2	1	male	15.4438	1	Caucasian		2	81	Upper leg	2	Leg	1	0	0	0	0	53	Contusions	2	soft tissue	0	0	1	0	0	0		30	Shoulder	55	Dislocation		1	Treated, Examined, Released	1	0	9	Sports	0	0	0	1258	Mountain climbing, ACTIVITY, APPAREL OR EQUIPMENT
1100	1081	210121724	2021-01-07	2021	8	1	1	male	4.8516	1	Caucasian		2	89	Neck	4	head	0	0	1	0	0	64	Strain, Sprain	4	Strain, Sprain	0	1	0	0	0	0		#NULL!		#NULL!			1	Treated, Examined, Released	1	0	9	Sports	0	0	0	1258	Mountain climbing, ACTIVITY, APPAREL OR EQUIPMENT
1101	1082	210138136	2021-01-18	2021	18	2	0	female	57.0141	1	Caucasian		2	37	Ankle	2	Leg	1	0	0	0	0	57	Fracture	3	Fracture	1	0	0	0	0	0		#NULL!		#NULL!			1	Treated, Examined, Released	1	0	9	Sports	0	0	0	1258	Mountain climbing, ACTIVITY, APPAREL OR EQUIPMENT
1102	1083	210201804	2021-01-24	2021	18	2	0	female	4.8516	1	Caucasian		0	83	Foot	2	Leg	1	0	0	0	0	57	Fracture	3	Fracture	1	0	0	0	0	0		#NULL!		#NULL!			1	Treated, Examined, Released	1	0	9	Sports	0	0	0	1258	Mountain climbing, ACTIVITY, APPAREL OR EQUIPMENT
1103	1084	210201901	2021-01-30	2021	31	2	0	female	57.0141	1	Caucasian		2	34	Wrist	1	arm	0	1	0	0	0	64	Strain, Sprain	4	Strain, Sprain	0	1	0	0	0	0		34	Wrist	53	Contusion, Abrasion		1	Treated, Examined, Released	1	0	0	Unknown	0	0	0	1258	Mountain climbing, ACTIVITY, APPAREL OR EQUIPMENT
1104	1085	210204557	2021-01-31	2021	22	2	1	male	15.4438	0	non-specified		2	30	Shoulder	1	arm	0	1	0	0	0	55	Dislocation	5	Dislocation	0	0	0	1	0	0		#NULL!		#NULL!			1	Treated, Examined, Released	1	0	9	Sports	0	0	0	1258	Mountain climbing, ACTIVITY, APPAREL OR EQUIPMENT
1106	1087	210214374	2021-02-05	2021	30	2	1	male	16.216	1	Caucasian		2	34	Wrist	1	arm	0	1	0	0	0	64	Strain, Sprain	4	Strain, Sprain	0	1	0	0	0	0		#NULL!		#NULL!			1	Treated, Examined, Released	1	0	9	Sports	0	0	0	1258	Mountain climbing, ACTIVITY, APPAREL OR EQUIPMENT
1107	1088	210214650	2021-02-02	2021	5	1	1	male	4.8516	0	non-specified		0	33	Lower arm	1	arm	0	1	0	0	0	57	Fracture	3	Fracture	1	0	0	0	0	0		#NULL!		#NULL!			1	Treated, Examined, Released	1	0	9	Sports	0	0	0	1258	Mountain climbing, ACTIVITY, APPAREL OR EQUIPMENT
1108	1089	210228500	2021-02-10	2021	33	2	0	female	16.216	1	Caucasian		2	81	Upper leg	2	Leg	1	0	0	0	0	71	Other	0	Other	0	0	0	0	0	1	PAIN	#NULL!		#NULL!			1	Treated, Examined, Released	1	0	9	Sports	0	0	0	1258	Mountain climbing, ACTIVITY, APPAREL OR EQUIPMENT
1109	1090	210240426	2021-02-16	2021	27	2	0	female	4.8516	4	Asian		2	37	Ankle	2	Leg	1	0	0	0	0	64	Strain, Sprain	4	Strain, Sprain	0	1	0	0	0	0		#NULL!		#NULL!			1	Treated, Examined, Released	1	0	9	Sports	0	0	0	1258	Mountain climbing, ACTIVITY, APPAREL OR EQUIPMENT
1111	1092	210301811	2021-02-21	2021	33	2	0	female	16.216	1	Caucasian		2	79	Lower Trunk	3	trunk	0	0	0	1	0	71	Other	0	Other	0	0	0	0	0	1	PENETRATING	#NULL!		#NULL!			4	Treated, Admitted, Hospitalized	0	1	9	Sports	0	0	0	1258	Mountain climbing, ACTIVITY, APPAREL OR EQUIPMENT
1113	1094	210310380	2021-02-24	2021	31	2	0	female	16.216	1	Caucasian		2	37	Ankle	2	Leg	1	0	0	0	0	55	Dislocation	5	Dislocation	0	0	0	1	0	0		#NULL!		#NULL!			1	Treated, Examined, Released	1	0	9	Sports	0	0	0	1258	Mountain climbing, ACTIVITY, APPAREL OR EQUIPMENT
1114	1095	210328938	2021-03-06	2021	29	2	0	female	17.0695	1	Caucasian		2	35	Knee	2	Leg	1	0	0	0	0	64	Strain, Sprain	4	Strain, Sprain	0	1	0	0	0	0		#NULL!		#NULL!			1	Treated, Examined, Released	1	0	9	Sports	0	0	0	1258	Mountain climbing, ACTIVITY, APPAREL OR EQUIPMENT
1115	1096	210330514	2021-03-06	2021	6	1	1	male	4.8516	0	non-specified		0	75	Head	4	head	0	0	1	0	0	62	Internal Injury	2	soft tissue	0	0	1	0	0	0		#NULL!		#NULL!			1	Treated, Examined, Released	1	0	9	Sports	0	0	0	1258	Mountain climbing, ACTIVITY, APPAREL OR EQUIPMENT
1116	1097	210337115	2021-01-30	2021	6	1	0	female	4.8516	1	Caucasian		2	36	Lower leg	2	Leg	1	0	0	0	0	57	Fracture	3	Fracture	1	0	0	0	0	0		#NULL!		#NULL!			1	Treated, Examined, Released	1	0	9	Sports	0	0	0	1258	Mountain climbing, ACTIVITY, APPAREL OR EQUIPMENT
1119	1099	210351559	2021-03-25	2021	26	2	0	female	17.0695	4	Asian		2	75	Head	4	head	0	0	1	0	0	59	Laceration	2	soft tissue	0	0	1	0	0	0		#NULL!		#NULL!			6	Left WO being seen	0	0	9	Sports	0	0	0	1258	Mountain climbing, ACTIVITY, APPAREL OR EQUIPMENT
1120	1100	210355240	2021-01-17	2021	32	2	0	female	15.4438	1	Caucasian		1	82	Hand	1	arm	0	1	0	0	0	59	Laceration	2	soft tissue	0	0	1	0	0	0		#NULL!		#NULL!			1	Treated, Examined, Released	1	0	0	Unknown	0	0	0	532	GLASS BOTTLE CUTTING
1121	1101	210401111	2021-03-29	2021	8	1	1	male	17.0695	1	Caucasian		2	75	Head	4	head	0	0	1	0	0	62	Internal Injury	2	soft tissue	0	0	1	0	0	0		89	Neck	64	Strain, Sprain		1	Treated, Examined, Released	1	0	9	Sports	0	0	0	1258	Mountain climbing, ACTIVITY, APPAREL OR EQUIPMENT
1122	1102	210410627	2021-03-31	2021	7	1	1	male	4.8516	1	Caucasian		2	37	Ankle	2	Leg	1	0	0	0	0	64	Strain, Sprain	4	Strain, Sprain	0	1	0	0	0	0		#NULL!		#NULL!			1	Treated, Examined, Released	1	0	9	Sports	0	0	0	1258	Mountain climbing, ACTIVITY, APPAREL OR EQUIPMENT
1123	1103	210432206	2021-04-10	2021	9	1	1	male	4.8516	0	non-specified		0	33	Lower arm	1	arm	0	1	0	0	0	57	Fracture	3	Fracture	1	0	0	0	0	0		#NULL!		#NULL!			1	Treated, Examined, Released	1	0	9	Sports	0	0	0	1258	Mountain climbing, ACTIVITY, APPAREL OR EQUIPMENT
1124	1104	210435538	2021-03-30	2021	11	1	0	female	4.8516	2	African_American		2	37	Ankle	2	Leg	1	0	0	0	0	57	Fracture	3	Fracture	1	0	0	0	0	0		#NULL!		#NULL!			1	Treated, Examined, Released	1	0	9	Sports	0	0	0	1258	Mountain climbing, ACTIVITY, APPAREL OR EQUIPMENT
1126	1106	210446753	2021-04-18	2021	25	2	0	female	16.216	1	Caucasian		0	35	Knee	2	Leg	1	0	0	0	0	64	Strain, Sprain	4	Strain, Sprain	0	1	0	0	0	0		#NULL!		#NULL!			1	Treated, Examined, Released	1	0	0	Unknown	0	0	0	1258	Mountain climbing, ACTIVITY, APPAREL OR EQUIPMENT
1127	1107	210451396	2021-03-30	2021	31	2	1	male	17.0695	1	Caucasian		2	36	Lower leg	2	Leg	1	0	0	0	0	64	Strain, Sprain	4	Strain, Sprain	0	1	0	0	0	0		#NULL!		#NULL!			1	Treated, Examined, Released	1	0	9	Sports	0	0	0	1258	Mountain climbing, ACTIVITY, APPAREL OR EQUIPMENT
1128	1108	210456292	2021-04-27	2021	15	1	0	female	16.216	1	Caucasian		2	34	Wrist	1	arm	0	1	0	0	0	53	Contusions	2	soft tissue	0	0	1	0	0	0		#NULL!		#NULL!			1	Treated, Examined, Released	1	0	9	Sports	0	0	0	1258	Mountain climbing, ACTIVITY, APPAREL OR EQUIPMENT
1129	1109	210500147	2021-04-20	2021	33	2	1	male	68.7233	1	Caucasian		2	76	Face	4	head	0	0	1	0	0	59	Laceration	2	soft tissue	0	0	1	0	0	0		75	Head	58	Hematoma		1	Treated, Examined, Released	1	0	9	Sports	0	0	0	1258	Mountain climbing, ACTIVITY, APPAREL OR EQUIPMENT
1130	1110	210504245	2021-04-17	2021	18	2	1	male	57.0141	1	Caucasian		2	30	Shoulder	1	arm	0	1	0	0	0	55	Dislocation	5	Dislocation	0	0	0	1	0	0		#NULL!		#NULL!			1	Treated, Examined, Released	1	0	9	Sports	0	0	0	1258	Mountain climbing, ACTIVITY, APPAREL OR EQUIPMENT
1131	1111	210505144	2021-04-30	2021	24	2	0	female	16.216	1	Caucasian		2	37	Ankle	2	Leg	1	0	0	0	0	57	Fracture	3	Fracture	1	0	0	0	0	0		#NULL!		#NULL!			4	Treated, Admitted, Hospitalized	0	1	9	Sports	0	0	0	1258	Mountain climbing, ACTIVITY, APPAREL OR EQUIPMENT
1132	1112	210506197	2021-04-29	2021	7	1	0	female	4.8516	2	African_American		2	83	Foot	2	Leg	1	0	0	0	0	53	Contusions	2	soft tissue	0	0	1	0	0	0		#NULL!		#NULL!			1	Treated, Examined, Released	1	0	9	Sports	0	0	0	1258	Mountain climbing, ACTIVITY, APPAREL OR EQUIPMENT
1134	1113	210519100	2021-05-06	2021	50	3	1	male	73.542	0	non-specified		0	37	Ankle	2	Leg	1	0	0	0	0	64	Strain, Sprain	4	Strain, Sprain	0	1	0	0	0	0		36	Lower leg	57	Fracture		1	Treated, Examined, Released	1	0	9	Sports	0	0	0	1258	Mountain climbing, ACTIVITY, APPAREL OR EQUIPMENT
1135	1114	210519614	2021-05-09	2021	28	2	1	male	15.4438	0	non-specified		2	31	Upper trunk	3	trunk	0	0	0	1	0	62	Internal Injury	2	soft tissue	0	0	1	0	0	0		#NULL!		#NULL!			1	Treated, Examined, Released	1	0	9	Sports	0	0	0	1258	Mountain climbing, ACTIVITY, APPAREL OR EQUIPMENT
1137	1116	210524526	2021-05-10	2021	50	3	0	female	68.7233	1	Caucasian		2	35	Knee	2	Leg	1	0	0	0	0	71	Other	0	Other	0	0	0	0	0	1	PAIN	#NULL!		#NULL!			1	Treated, Examined, Released	1	0	9	Sports	0	0	0	1258	Mountain climbing, ACTIVITY, APPAREL OR EQUIPMENT
1138	1117	210525418	2021-04-30	2021	17	1	0	female	16.216	1	Caucasian		2	37	Ankle	2	Leg	1	0	0	0	0	64	Strain, Sprain	4	Strain, Sprain	0	1	0	0	0	0		#NULL!		#NULL!			1	Treated, Examined, Released	1	0	5	Public	0	0	0	1258	Mountain climbing, ACTIVITY, APPAREL OR EQUIPMENT
1139	1118	210534265	2021-03-27	2021	19	2	1	male	71.1697	1	Caucasian		1	93	Toe	2	Leg	1	0	0	0	0	71	Other	0	Other	0	0	0	0	0	1	LT GREAT TOE PAIN	#NULL!		#NULL!			1	Treated, Examined, Released	1	0	9	Sports	0	0	0	1258	Mountain climbing, ACTIVITY, APPAREL OR EQUIPMENT
1140	1119	210541294	2021-05-09	2021	6	1	1	male	73.542	1	Caucasian		2	88	Mouth	4	head	0	0	1	0	0	59	Laceration	2	soft tissue	0	0	1	0	0	0		#NULL!		#NULL!			1	Treated, Examined, Released	1	0	9	Sports	0	0	0	1258	Mountain climbing, ACTIVITY, APPAREL OR EQUIPMENT
1141	1120	210544548	2021-04-06	2021	26	2	1	male	16.216	1	Caucasian		2	79	Lower Trunk	3	trunk	0	0	0	1	0	57	Fracture	3	Fracture	1	0	0	0	0	0		#NULL!		#NULL!			1	Treated, Examined, Released	1	0	5	Public	0	0	0	1258	Mountain climbing, ACTIVITY, APPAREL OR EQUIPMENT
1142	1121	210546002	2021-05-16	2021	54	3	1	male	73.542	1	Caucasian		2	82	Hand	1	arm	0	1	0	0	0	71	Other	0	Other	0	0	0	0	0	1	CELLULITIS	82	Hand	59	Laceration		1	Treated, Examined, Released	1	0	9	Sports	0	1	0	1258	Mountain climbing, ACTIVITY, APPAREL OR EQUIPMENT
1143	1122	210546665	2021-05-23	2021	22	2	1	male	73.542	1	Caucasian		2	31	Upper trunk	3	trunk	0	0	0	1	0	57	Fracture	3	Fracture	1	0	0	0	0	0		79	Lower trunk	57	Fracture		2	Treated and Transferred	0	0	9	Sports	0	0	0	1258	Mountain climbing, ACTIVITY, APPAREL OR EQUIPMENT
1144	1123	210550661	2021-05-20	2021	31	2	1	male	57.0141	1	Caucasian		2	30	Shoulder	1	arm	0	1	0	0	0	71	Other	0	Other	0	0	0	0	0	1	INJURY	#NULL!		#NULL!			1	Treated, Examined, Released	1	0	5	Public	0	0	0	3265	WEIGHT LIFTING (ACTIVITY,
1145	1124	210558125	2021-05-29	2021	7	1	0	female	15.4438	0	non-specified		2	34	Wrist	1	arm	0	1	0	0	0	57	Fracture	3	Fracture	1	0	0	0	0	0		83	Foot	57	Fracture		1	Treated, Examined, Released	1	0	9	Sports	0	0	0	1258	Mountain climbing, ACTIVITY, APPAREL OR EQUIPMENT
1146	1125	210601311	2021-05-23	2021	35	3	1	male	15.4438	1	Caucasian		2	32	Elbow	1	arm	0	1	0	0	0	53	Contusions	2	soft tissue	0	0	1	0	0	0		92	Finger	71	Other	THUMB PAIN	1	Treated, Examined, Released	1	0	9	Sports	0	0	0	1258	Mountain climbing, ACTIVITY, APPAREL OR EQUIPMENT
1147	1126	210601890	2021-04-30	2021	21	2	0	female	16.216	1	Caucasian		2	35	Knee	2	Leg	1	0	0	0	0	71	Other	0	Other	0	0	0	0	0	1	PAIN	#NULL!		#NULL!			1	Treated, Examined, Released	1	0	5	Public	0	0	0	1258	Mountain climbing, ACTIVITY, APPAREL OR EQUIPMENT
1148	1127	210608165	2021-05-22	2021	34	2	0	female	57.0141	1	Caucasian		1	93	Toe	2	Leg	1	0	0	0	0	57	Fracture	3	Fracture	1	0	0	0	0	0		#NULL!		#NULL!			1	Treated, Examined, Released	1	0	9	Sports	0	0	0	1258	Mountain climbing, ACTIVITY, APPAREL OR EQUIPMENT
1150	1129	210610874	2021-05-30	2021	19	2	1	male	57.0141	1	Caucasian		2	36	Lower leg	2	Leg	1	0	0	0	0	63	Puncture	0	Other	0	0	0	0	0	1		#NULL!		#NULL!			4	Treated, Admitted, Hospitalized	0	1	5	Public	0	0	0	1258	Mountain climbing, ACTIVITY, APPAREL OR EQUIPMENT
1151	1130	210612949	2021-06-03	2021	29	2	0	female	16.216	1	Caucasian		2	36	Lower leg	2	Leg	1	0	0	0	0	57	Fracture	3	Fracture	1	0	0	0	0	0		#NULL!		#NULL!			1	Treated, Examined, Released	1	0	9	Sports	0	0	0	1258	Mountain climbing, ACTIVITY, APPAREL OR EQUIPMENT
1153	1132	210617330	2021-05-20	2021	12	1	0	female	4.8516	1	Caucasian		2	33	Lower arm	1	arm	0	1	0	0	0	71	Other	0	Other	0	0	0	0	0	1	ARM INJURY	#NULL!		#NULL!			1	Treated, Examined, Released	1	0	9	Sports	0	0	0	1258	Mountain climbing, ACTIVITY, APPAREL OR EQUIPMENT
1154	1133	210624717	2021-05-31	2021	32	2	1	male	15.4438	1	Caucasian		2	92	Finger	1	arm	0	1	0	0	0	71	Other	0	Other	0	0	0	0	0	1	ABSCESS	#NULL!		#NULL!			1	Treated, Examined, Released	1	0	9	Sports	0	0	0	1258	Mountain climbing, ACTIVITY, APPAREL OR EQUIPMENT
1155	1134	210629823	2021-06-08	2021	17	1	0	female	4.8516	0	non-specified		0	37	Ankle	2	Leg	1	0	0	0	0	64	Strain, Sprain	4	Strain, Sprain	0	1	0	0	0	0		#NULL!		#NULL!			1	Treated, Examined, Released	1	0	9	Sports	0	0	0	1258	Mountain climbing, ACTIVITY, APPAREL OR EQUIPMENT
1156	1135	210638721	2021-06-14	2021	28	2	1	male	16.216	1	Caucasian		2	31	Upper trunk	3	trunk	0	0	0	1	0	53	Contusions	2	soft tissue	0	0	1	0	0	0		#NULL!		#NULL!			1	Treated, Examined, Released	1	0	9	Sports	0	0	0	1258	Mountain climbing, ACTIVITY, APPAREL OR EQUIPMENT
1158	1137	210641325	2021-06-14	2021	17	1	1	male	57.0141	0	non-specified		2	75	Head	4	head	0	0	1	0	0	62	Internal Injury	2	soft tissue	0	0	1	0	0	0		34	Wrist	57	Fracture		2	Treated and Transferred	0	0	0	Unknown	0	0	0	1258	Mountain climbing, ACTIVITY, APPAREL OR EQUIPMENT
1159	1138	210643768	2021-04-25	2021	19	2	1	male	73.542	1	Caucasian		2	37	Ankle	2	Leg	1	0	0	0	0	64	Strain, Sprain	4	Strain, Sprain	0	1	0	0	0	0		#NULL!		#NULL!			1	Treated, Examined, Released	1	0	9	Sports	0	0	0	1258	Mountain climbing, ACTIVITY, APPAREL OR EQUIPMENT
1160	1139	210645539	2021-06-17	2021	27	2	0	female	57.0141	0	non-specified		0	75	Head	4	head	0	0	1	0	0	52	Concussion	1	Concussion	0	0	0	0	1	0		88	Mouth	59	Laceration		4	Treated, Admitted, Hospitalized	0	1	9	Sports	0	0	0	1258	Mountain climbing, ACTIVITY, APPAREL OR EQUIPMENT
1161	1140	210645671	2021-06-20	2021	27	2	0	female	16.216	1	Caucasian		2	75	Head	4	head	0	0	1	0	0	62	Internal Injury	2	soft tissue	0	0	1	0	0	0		31	Upper trunk	53	Contusion, Abrasion		1	Treated, Examined, Released	1	0	9	Sports	0	0	0	1258	Mountain climbing, ACTIVITY, APPAREL OR EQUIPMENT
1162	1141	210646112	2021-06-09	2021	13	1	0	female	4.8516	1	Caucasian		1	32	Elbow	1	arm	0	1	0	0	0	55	Dislocation	5	Dislocation	0	0	0	1	0	0		80	Upper arm	57	Fracture		1	Treated, Examined, Released	1	0	9	Sports	0	0	0	1258	Mountain climbing, ACTIVITY, APPAREL OR EQUIPMENT
1163	1142	210649799	2021-05-14	2021	67	3	0	female	15.4438	0	non-specified		1	83	Foot	2	Leg	1	0	0	0	0	53	Contusions	2	soft tissue	0	0	1	0	0	0		#NULL!		#NULL!			1	Treated, Examined, Released	1	0	9	Sports	0	0	0	1258	Mountain climbing, ACTIVITY, APPAREL OR EQUIPMENT
1164	1143	210654849	2021-06-26	2021	34	2	1	male	16.216	1	Caucasian		2	36	Lower leg	2	Leg	1	0	0	0	0	57	Fracture	3	Fracture	1	0	0	0	0	0		#NULL!		#NULL!			4	Treated, Admitted, Hospitalized	0	1	9	Sports	0	0	0	1258	Mountain climbing, ACTIVITY, APPAREL OR EQUIPMENT
1165	1144	210659299	2021-06-17	2021	29	2	0	female	57.0141	1	Caucasian		2	79	Lower Trunk	3	trunk	0	0	0	1	0	71	Other	0	Other	0	0	0	0	0	1	LOW BACK PAIN	#NULL!		#NULL!			1	Treated, Examined, Released	1	0	9	Sports	0	0	0	1258	Mountain climbing, ACTIVITY, APPAREL OR EQUIPMENT
1166	1145	210660745	2021-06-19	2021	35	3	1	male	76.078	1	Caucasian		2	36	Lower leg	2	Leg	1	0	0	0	0	57	Fracture	3	Fracture	1	0	0	0	0	0		#NULL!		#NULL!			1	Treated, Examined, Released	1	0	9	Sports	0	0	0	1258	Mountain climbing, ACTIVITY, APPAREL OR EQUIPMENT
1168	1147	210706987	2021-06-28	2021	29	2	1	male	16.216	1	Caucasian		2	94	Ear	4	head	0	0	1	0	0	56	Dislocation	5	Dislocation	0	0	0	1	0	0		94	Ear	71	Other	PIERCED EAR INFECTION	1	Treated, Examined, Released	1	0	0	Unknown	0	0	0	1616	JEWELRY
1169	1148	210711667	2021-06-21	2021	28	2	0	female	16.216	0	non-specified		0	37	Ankle	2	Leg	1	0	0	0	0	57	Fracture	3	Fracture	1	0	0	0	0	0		#NULL!		#NULL!			1	Treated, Examined, Released	1	0	0	Unknown	0	0	0	1258	Mountain climbing, ACTIVITY, APPAREL OR EQUIPMENT
1170	1149	210712097	2021-06-30	2021	27	2	0	female	76.078	0	non-specified		0	31	Upper trunk	3	trunk	0	0	0	1	0	57	Fracture	3	Fracture	1	0	0	0	0	0		#NULL!		#NULL!			1	Treated, Examined, Released	1	0	9	Sports	0	0	0	1258	Mountain climbing, ACTIVITY, APPAREL OR EQUIPMENT
1171	1150	210724284	2021-07-04	2021	25	2	1	male	57.0141	1	Caucasian		2	75	Head	4	head	0	0	1	0	0	59	Laceration	2	soft tissue	0	0	1	0	0	0		#NULL!		#NULL!			1	Treated, Examined, Released	1	0	9	Sports	0	0	0	1258	Mountain climbing, ACTIVITY, APPAREL OR EQUIPMENT
1173	1152	210730126	2021-07-12	2021	22	2	0	female	57.0141	1	Caucasian		2	37	Ankle	2	Leg	1	0	0	0	0	64	Strain, Sprain	4	Strain, Sprain	0	1	0	0	0	0		#NULL!		#NULL!			1	Treated, Examined, Released	1	0	9	Sports	0	0	0	1258	Mountain climbing, ACTIVITY, APPAREL OR EQUIPMENT
1176	1155	210739323	2021-04-07	2021	5	1	0	female	4.8516	1	Caucasian		1	34	Wrist	1	arm	0	1	0	0	0	57	Fracture	3	Fracture	1	0	0	0	0	0		#NULL!		#NULL!			1	Treated, Examined, Released	1	0	9	Sports	0	0	0	1258	Mountain climbing, ACTIVITY, APPAREL OR EQUIPMENT
1179	1158	210750916	2021-06-23	2021	15	1	1	male	16.216	4	Asian		2	35	Knee	2	Leg	1	0	0	0	0	55	Dislocation	5	Dislocation	0	0	0	1	0	0		#NULL!		#NULL!			1	Treated, Examined, Released	1	0	0	Unknown	0	0	0	1258	Mountain climbing, ACTIVITY, APPAREL OR EQUIPMENT
1181	1160	210758221	2021-07-22	2021	59	3	0	female	73.542	1	Caucasian		2	85	All parts body	5	All parts	0	0	0	0	1	71	Other	0	Other	0	0	0	0	0	1	VERTIGO	#NULL!		#NULL!			1	Treated, Examined, Released	1	0	0	Unknown	0	0	0	1258	Mountain climbing, ACTIVITY, APPAREL OR EQUIPMENT
1182	1161	210764025	2021-07-25	2021	31	2	1	male	17.0695	1	Caucasian		2	93	Toe	2	Leg	1	0	0	0	0	66	Hemorrhage	2	soft tissue	0	0	1	0	0	0		#NULL!		#NULL!			1	Treated, Examined, Released	1	0	9	Sports	0	0	0	1258	Mountain climbing, ACTIVITY, APPAREL OR EQUIPMENT
1183	1162	210803096	2021-07-14	2021	13	1	1	male	5.5447	1	Caucasian		2	79	Lower Trunk	3	trunk	0	0	0	1	0	64	Strain, Sprain	4	Strain, Sprain	0	1	0	0	0	0		#NULL!		#NULL!			1	Treated, Examined, Released	1	0	0	Unknown	0	0	0	1258	Mountain climbing, ACTIVITY, APPAREL OR EQUIPMENT
1184	1163	210807163	2021-08-01	2021	31	2	1	male	17.0695	1	Caucasian		2	37	Ankle	2	Leg	1	0	0	0	0	57	Fracture	3	Fracture	1	0	0	0	0	0		#NULL!		#NULL!			1	Treated, Examined, Released	1	0	5	Public	0	0	0	1258	Mountain climbing, ACTIVITY, APPAREL OR EQUIPMENT
1185	1164	210808022	2021-07-18	2021	15	1	0	female	73.542	1	Caucasian		2	79	Lower Trunk	3	trunk	0	0	0	1	0	64	Strain, Sprain	4	Strain, Sprain	0	1	0	0	0	0		#NULL!		#NULL!			1	Treated, Examined, Released	1	0	9	Sports	0	0	0	1258	Mountain climbing, ACTIVITY, APPAREL OR EQUIPMENT
1186	1165	210809419	2021-08-02	2021	29	2	0	female	17.0695	1	Caucasian		2	31	Upper trunk	3	trunk	0	0	0	1	0	57	Fracture	3	Fracture	1	0	0	0	0	0		#NULL!		#NULL!			4	Treated, Admitted, Hospitalized	0	1	5	Public	0	0	0	1258	Mountain climbing, ACTIVITY, APPAREL OR EQUIPMENT
1187	1166	210824079	2021-08-07	2021	25	2	0	female	17.0695	1	Caucasian		2	79	Lower Trunk	3	trunk	0	0	0	1	0	71	Other	0	Other	0	0	0	0	0	1	LOW BACK PAIN	#NULL!		#NULL!			1	Treated, Examined, Released	1	0	9	Sports	0	0	0	1258	Mountain climbing, ACTIVITY, APPAREL OR EQUIPMENT
1188	1167	210827049	2021-08-07	2021	20	2	0	female	71.1697	1	Caucasian		2	36	Lower leg	2	Leg	1	0	0	0	0	57	Fracture	3	Fracture	1	0	0	0	0	0		37	Ankle	71	Other	PAIN	1	Treated, Examined, Released	1	0	5	Public	0	0	0	1258	Mountain climbing, ACTIVITY, APPAREL OR EQUIPMENT
1190	1168	210834943	2021-08-10	2021	11	1	1	male	5.5447	1	Caucasian		2	80	Upper arm	1	arm	0	1	0	0	0	57	Fracture	3	Fracture	1	0	0	0	0	0		#NULL!		#NULL!			1	Treated, Examined, Released	1	0	9	Sports	0	0	0	1258	Mountain climbing, ACTIVITY, APPAREL OR EQUIPMENT
1191	1169	210835230	2021-08-15	2021	30	2	1	male	17.0695	4	Asian		2	85	All parts body	5	All parts	0	0	0	0	1	71	Other	0	Other	0	0	0	0	0	1	CARDIAC ARREST	#NULL!		#NULL!			8	Fatality, DOA or died in ER	#NULL!	0	9	Sports	0	0	0	1258	Mountain climbing, ACTIVITY, APPAREL OR EQUIPMENT
1192	1170	210837624	2021-08-13	2021	36	3	1	male	71.1697	1	Caucasian		2	33	Lower arm	1	arm	0	1	0	0	0	59	Laceration	2	soft tissue	0	0	1	0	0	0		32	Elbow	59	Laceration		1	Treated, Examined, Released	1	0	1	Home	0	0	0	1258	Mountain climbing, ACTIVITY, APPAREL OR EQUIPMENT
1194	1172	210845156	2021-08-21	2021	13	1	0	female	71.1697	1	Caucasian		2	37	Ankle	2	Leg	1	0	0	0	0	64	Strain, Sprain	4	Strain, Sprain	0	1	0	0	0	0		#NULL!		#NULL!			1	Treated, Examined, Released	1	0	9	Sports	0	0	0	1258	Mountain climbing, ACTIVITY, APPAREL OR EQUIPMENT
1195	1173	210847626	2021-08-20	2021	34	2	0	female	17.0695	1	Caucasian		2	93	Toe	2	Leg	1	0	0	0	0	71	Other	0	Other	0	0	0	0	0	1	TENDONITIS	#NULL!		#NULL!			1	Treated, Examined, Released	1	0	9	Sports	0	0	0	1258	Mountain climbing, ACTIVITY, APPAREL OR EQUIPMENT
1196	1174	210848799	2021-06-10	2021	35	3	0	female	16.216	1	Caucasian		2	31	Upper trunk	3	trunk	0	0	0	1	0	71	Other	0	Other	0	0	0	0	0	1	ACUTE BILATERAL THROACIC BACK PAIN	87	Unknown	71	Other	NEAR SYNCOPE	1	Treated, Examined, Released	1	0	0	Unknown	0	0	0	1258	Mountain climbing, ACTIVITY, APPAREL OR EQUIPMENT
1197	1175	210851117	2021-08-21	2021	24	2	0	female	17.0695	2	African_American		2	33	Lower arm	1	arm	0	1	0	0	0	71	Other	0	Other	0	0	0	0	0	1	LEFT ARM PAIN	#NULL!		#NULL!			1	Treated, Examined, Released	1	0	9	Sports	0	0	0	1258	Mountain climbing, ACTIVITY, APPAREL OR EQUIPMENT
1201	1178	210909319	2021-09-03	2021	32	2	1	male	73.542	1	Caucasian		2	79	Lower Trunk	3	trunk	0	0	0	1	0	64	Strain, Sprain	4	Strain, Sprain	0	1	0	0	0	0		#NULL!		#NULL!			1	Treated, Examined, Released	1	0	0	Unknown	0	0	0	1258	Mountain climbing, ACTIVITY, APPAREL OR EQUIPMENT
1202	1179	210911314	2021-08-31	2021	12	1	0	female	17.0695	1	Caucasian		2	33	Lower arm	1	arm	0	1	0	0	0	57	Fracture	3	Fracture	1	0	0	0	0	0		#NULL!		#NULL!			1	Treated, Examined, Released	1	0	9	Sports	0	0	0	1258	Mountain climbing, ACTIVITY, APPAREL OR EQUIPMENT
1206	1183	210929511	2021-09-11	2021	32	2	1	male	73.542	1	Caucasian		2	75	Head	4	head	0	0	1	0	0	59	Laceration	2	soft tissue	0	0	1	0	0	0		#NULL!		#NULL!			1	Treated, Examined, Released	1	0	9	Sports	0	0	0	1258	Mountain climbing, ACTIVITY, APPAREL OR EQUIPMENT
1207	1184	210931083	2021-09-10	2021	19	2	0	female	57.0141	1	Caucasian		2	30	Shoulder	1	arm	0	1	0	0	0	64	Strain, Sprain	4	Strain, Sprain	0	1	0	0	0	0		#NULL!		#NULL!			1	Treated, Examined, Released	1	0	9	Sports	0	0	0	1258	Mountain climbing, ACTIVITY, APPAREL OR EQUIPMENT
1208	1185	210941046	2021-09-11	2021	21	2	1	male	57.0141	0	non-specified		1	82	Hand	1	arm	0	1	0	0	0	59	Laceration	2	soft tissue	0	0	1	0	0	0		#NULL!		#NULL!			1	Treated, Examined, Released	1	0	9	Sports	0	0	0	1258	Mountain climbing, ACTIVITY, APPAREL OR EQUIPMENT
1209	1186	210941191	2021-09-04	2021	56	3	0	female	16.216	1	Caucasian		2	35	Knee	2	Leg	1	0	0	0	0	57	Fracture	3	Fracture	1	0	0	0	0	0		#NULL!		#NULL!			4	Treated, Admitted, Hospitalized	0	1	9	Sports	0	0	0	1258	Mountain climbing, ACTIVITY, APPAREL OR EQUIPMENT
1210	1187	210949627	2021-03-26	2021	18	2	1	male	4.8516	1	Caucasian		2	30	Shoulder	1	arm	0	1	0	0	0	55	Dislocation	5	Dislocation	0	0	0	1	0	0		#NULL!		#NULL!			1	Treated, Examined, Released	1	0	9	Sports	0	0	0	1258	Mountain climbing, ACTIVITY, APPAREL OR EQUIPMENT
1211	1188	210955048	2021-09-11	2021	50	3	0	female	73.542	1	Caucasian		2	85	All parts body	5	All parts	0	0	0	0	1	71	Other	0	Other	0	0	0	0	0	1	VERTIGO	#NULL!		#NULL!			1	Treated, Examined, Released	1	0	9	Sports	0	0	0	1258	Mountain climbing, ACTIVITY, APPAREL OR EQUIPMENT
1212	1189	210956021	2021-09-22	2021	23	2	0	female	16.216	1	Caucasian		2	37	Ankle	2	Leg	1	0	0	0	0	57	Fracture	3	Fracture	1	0	0	0	0	0		#NULL!		#NULL!			1	Treated, Examined, Released	1	0	9	Sports	0	0	0	1258	Mountain climbing, ACTIVITY, APPAREL OR EQUIPMENT
1214	1191	211006032	2021-09-26	2021	18	2	0	female	16.216	1	Caucasian		2	75	Head	4	head	0	0	1	0	0	52	Concussion	1	Concussion	0	0	0	0	1	0		#NULL!		#NULL!			1	Treated, Examined, Released	1	0	9	Sports	0	0	0	1258	Mountain climbing, ACTIVITY, APPAREL OR EQUIPMENT
1215	1192	211011499	2021-09-26	2021	10	1	0	female	5.5447	0	non-specified		0	31	Upper trunk	3	trunk	0	0	0	1	0	71	Other	0	Other	0	0	0	0	0	1	PAIN	#NULL!		#NULL!			1	Treated, Examined, Released	1	0	9	Sports	0	0	0	1258	Mountain climbing, ACTIVITY, APPAREL OR EQUIPMENT
1216	1193	211014635	2021-09-29	2021	12	1	0	female	5.5447	1	Caucasian		2	92	Finger	1	arm	0	1	0	0	0	71	Other	0	Other	0	0	0	0	0	1	INJURY	#NULL!		#NULL!			1	Treated, Examined, Released	1	0	0	Unknown	0	0	0	1258	Mountain climbing, ACTIVITY, APPAREL OR EQUIPMENT
1217	1194	211018134	2021-10-02	2021	29	2	1	male	17.0695	1	Caucasian		2	75	Head	4	head	0	0	1	0	0	62	Internal Injury	2	soft tissue	0	0	1	0	0	0		75	Head	59	Laceration		1	Treated, Examined, Released	1	0	9	Sports	0	0	0	1258	Mountain climbing, ACTIVITY, APPAREL OR EQUIPMENT
1219	1195	211027039	2021-10-05	2021	22	2	0	female	17.0695	1	Caucasian		2	34	Wrist	1	arm	0	1	0	0	0	57	Fracture	3	Fracture	1	0	0	0	0	0		#NULL!		#NULL!			1	Treated, Examined, Released	1	0	9	Sports	0	0	0	1258	Mountain climbing, ACTIVITY, APPAREL OR EQUIPMENT
1222	1198	211056631	2021-10-23	2021	8	1	1	male	17.0695	0	non-specified		0	75	Head	4	head	0	0	1	0	0	52	Concussion	1	Concussion	0	0	0	0	1	0		#NULL!		#NULL!			1	Treated, Examined, Released	1	0	9	Sports	0	0	0	1258	Mountain climbing, ACTIVITY, APPAREL OR EQUIPMENT
1223	1199	211064288	2021-09-06	2021	34	2	0	female	16.216	1	Caucasian		1	35	Knee	2	Leg	1	0	0	0	0	71	Other	0	Other	0	0	0	0	0	1	PAIN	#NULL!		#NULL!			1	Treated, Examined, Released	1	0	9	Sports	0	0	0	1258	Mountain climbing, ACTIVITY, APPAREL OR EQUIPMENT
1224	1200	211066250	2021-09-10	2021	23	2	0	female	16.216	1	Caucasian		2	37	Ankle	2	Leg	1	0	0	0	0	71	Other	0	Other	0	0	0	0	0	1	INJURY	#NULL!		#NULL!			1	Treated, Examined, Released	1	0	9	Sports	0	0	0	1258	Mountain climbing, ACTIVITY, APPAREL OR EQUIPMENT
1226	1202	211110827	2021-09-15	2021	6	1	0	female	16.216	1	Caucasian		2	38	Pubic region	3	trunk	0	0	0	1	0	59	Laceration	2	soft tissue	0	0	1	0	0	0		#NULL!		#NULL!			1	Treated, Examined, Released	1	0	8	School	0	0	0	1258	Mountain climbing, ACTIVITY, APPAREL OR EQUIPMENT
1227	1203	211122200	2021-11-05	2021	35	3	0	female	16.216	1	Caucasian		2	37	Ankle	2	Leg	1	0	0	0	0	64	Strain, Sprain	4	Strain, Sprain	0	1	0	0	0	0		#NULL!		#NULL!			1	Treated, Examined, Released	1	0	9	Sports	0	0	0	1258	Mountain climbing, ACTIVITY, APPAREL OR EQUIPMENT
1230	1206	211159585	2021-11-23	2021	45	3	1	male	16.216	1	Caucasian		0	83	Foot	2	Leg	1	0	0	0	0	71	Other	0	Other	0	0	0	0	0	1	FOOT PAIN/SWELLING	#NULL!		#NULL!			6	Left WO being seen	0	0	9	Sports	0	0	0	1258	Mountain climbing, ACTIVITY, APPAREL OR EQUIPMENT
1231	1207	211159871	2021-11-16	2021	9	1	0	female	5.5447	0	non-specified		0	75	Head	4	head	0	0	1	0	0	52	Concussion	1	Concussion	0	0	0	0	1	0		75	Head	62	Internal injury		1	Treated, Examined, Released	1	0	9	Sports	0	0	0	1258	Mountain climbing, ACTIVITY, APPAREL OR EQUIPMENT
1232	1208	211160908	2021-11-14	2021	17	1	1	male	68.7233	1	Caucasian		2	35	Knee	2	Leg	1	0	0	0	0	53	Contusions	2	soft tissue	0	0	1	0	0	0		#NULL!		#NULL!			1	Treated, Examined, Released	1	0	9	Sports	0	0	0	1258	Mountain climbing, ACTIVITY, APPAREL OR EQUIPMENT
1233	1209	211167245	2021-11-24	2021	32	2	0	female	57.0141	1	Caucasian		2	75	Head	4	head	0	0	1	0	0	71	Other	0	Other	0	0	0	0	0	1	HEADACHE	#NULL!		#NULL!			1	Treated, Examined, Released	1	0	9	Sports	0	0	0	1258	Mountain climbing, ACTIVITY, APPAREL OR EQUIPMENT
1234	1210	211170588	2021-11-13	2021	25	2	0	female	16.216	1	Caucasian		2	37	Ankle	2	Leg	1	0	0	0	0	57	Fracture	3	Fracture	1	0	0	0	0	0		#NULL!		#NULL!			4	Treated, Admitted, Hospitalized	0	1	9	Sports	0	0	0	1258	Mountain climbing, ACTIVITY, APPAREL OR EQUIPMENT
1235	1211	211201002	2021-11-29	2021	28	2	0	female	16.216	1	Caucasian		2	37	Ankle	2	Leg	1	0	0	0	0	57	Fracture	3	Fracture	1	0	0	0	0	0		#NULL!		#NULL!			1	Treated, Examined, Released	1	0	9	Sports	0	0	0	1258	Mountain climbing, ACTIVITY, APPAREL OR EQUIPMENT
1236	1212	211206548	2021-11-24	2021	15	1	1	male	5.5447	0	non-specified		0	37	Ankle	2	Leg	1	0	0	0	0	57	Fracture	3	Fracture	1	0	0	0	0	0		#NULL!		#NULL!			1	Treated, Examined, Released	1	0	9	Sports	0	0	0	1258	Mountain climbing, ACTIVITY, APPAREL OR EQUIPMENT
1237	1213	211215211	2021-11-30	2021	20	2	0	female	57.0141	4	Asian		2	37	Ankle	2	Leg	1	0	0	0	0	64	Strain, Sprain	4	Strain, Sprain	0	1	0	0	0	0		#NULL!		#NULL!			1	Treated, Examined, Released	1	0	0	Unknown	0	0	0	1258	Mountain climbing, ACTIVITY, APPAREL OR EQUIPMENT
1238	1214	211219012	2021-09-20	2021	22	2	0	female	16.216	1	Caucasian		2	30	Shoulder	1	arm	0	1	0	0	0	64	Strain, Sprain	4	Strain, Sprain	0	1	0	0	0	0		#NULL!		#NULL!			1	Treated, Examined, Released	1	0	0	Unknown	0	0	0	1258	Mountain climbing, ACTIVITY, APPAREL OR EQUIPMENT
1239	1215	211224464	2021-11-01	2021	20	2	1	male	73.542	1	Caucasian		2	33	Lower arm	1	arm	0	1	0	0	0	53	Contusions	2	soft tissue	0	0	1	0	0	0		#NULL!		#NULL!			1	Treated, Examined, Released	1	0	9	Sports	0	0	0	1258	Mountain climbing, ACTIVITY, APPAREL OR EQUIPMENT
1242	1218	211229281	2021-12-07	2021	11	1	0	female	5.5447	4	Asian		2	33	Lower arm	1	arm	0	1	0	0	0	57	Fracture	3	Fracture	1	0	0	0	0	0		#NULL!		#NULL!			1	Treated, Examined, Released	1	0	9	Sports	0	0	0	1258	Mountain climbing, ACTIVITY, APPAREL OR EQUIPMENT
1243	1219	211238702	2021-12-07	2021	16	1	1	male	17.0695	1	Caucasian		2	33	Lower arm	1	arm	0	1	0	0	0	57	Fracture	3	Fracture	1	0	0	0	0	0		#NULL!		#NULL!			4	Treated, Admitted, Hospitalized	0	1	9	Sports	0	0	0	1258	Mountain climbing, ACTIVITY, APPAREL OR EQUIPMENT
1244	1220	211243400	2021-12-09	2021	8	1	1	male	5.5447	0	non-specified		0	32	Elbow	1	arm	0	1	0	0	0	53	Contusions	2	soft tissue	0	0	1	0	0	0		#NULL!		#NULL!			1	Treated, Examined, Released	1	0	8	School	0	0	0	1258	Mountain climbing, ACTIVITY, APPAREL OR EQUIPMENT
1246	1222	211260021	2021-12-24	2021	5	1	0	female	5.5447	0	non-specified		0	36	Lower leg	2	Leg	1	0	0	0	0	57	Fracture	3	Fracture	1	0	0	0	0	0		#NULL!		#NULL!			1	Treated, Examined, Released	1	0	9	Sports	0	0	0	1258	Mountain climbing, ACTIVITY, APPAREL OR EQUIPMENT
1248	1224	220106460	2021-12-31	2021	20	2	0	female	57.0141	1	Caucasian		2	31	Upper trunk	3	trunk	0	0	0	1	0	71	Other	0	Other	0	0	0	0	0	1	COSTOCHONDRITIS	#NULL!		#NULL!			1	Treated, Examined, Released	1	0	9	Sports	0	0	0	1258	Mountain climbing, ACTIVITY, APPAREL OR EQUIPMENT
1250	1226	220131721	2021-12-01	2021	39	3	0	female	73.542	0	non-specified		0	31	Upper trunk	3	trunk	0	0	0	1	0	53	Contusions	2	soft tissue	0	0	1	0	0	0		#NULL!		#NULL!			1	Treated, Examined, Released	1	0	9	Sports	0	0	0	1258	Mountain climbing, ACTIVITY, APPAREL OR EQUIPMENT
1251	1227	220165801	2021-12-27	2021	23	2	1	male	17.0695	1	Caucasian		2	38	Pubic region	3	trunk	0	0	0	1	0	71	Other	0	Other	0	0	0	0	0	1	PAIN	#NULL!		#NULL!			1	Treated, Examined, Released	1	0	0	Unknown	0	0	0	1258	Mountain climbing, ACTIVITY, APPAREL OR EQUIPMENT
1252	1228	220242447	2021-07-21	2021	31	2	1	male	17.0695	1	Caucasian		1	37	Ankle	2	Leg	1	0	0	0	0	57	Fracture	3	Fracture	1	0	0	0	0	0		37	Ankle	55	Dislocation		4	Treated, Admitted, Hospitalized	0	1	9	Sports	0	0	0	1258	Mountain climbing, ACTIVITY, APPAREL OR EQUIPMENT
1253	1229	220307106	2021-07-17	2021	23	2	1	male	73.542	0	non-specified		2	76	Face	4	head	0	0	1	0	0	59	Laceration	2	soft tissue	0	0	1	0	0	0		75	Head	62	Internal injury		1	Treated, Examined, Released	1	0	5	Public	0	0	0	1258	Mountain climbing, ACTIVITY, APPAREL OR EQUIPMENT
1255	1231	220114784	2022-01-04	2022	28	2	0	female	17.2223	1	Caucasian		2	92	Finger	1	arm	0	1	0	0	0	71	Other	0	Other	0	0	0	0	0	1	FINGER INJURY	#NULL!		#NULL!			1	Treated, Examined, Released	1	0	9	Sports	0	0	0	1258	Mountain climbing, ACTIVITY, APPAREL OR EQUIPMENT
1256	1232	220136747	2022-01-09	2022	8	1	0	female	5.8342	0	non-specified		0	34	Wrist	1	arm	0	1	0	0	0	57	Fracture	3	Fracture	1	0	0	0	0	0		#NULL!		#NULL!			4	Treated, Admitted, Hospitalized	0	1	9	Sports	0	0	0	1258	Mountain climbing, ACTIVITY, APPAREL OR EQUIPMENT
1257	1233	220142391	2022-01-13	2022	7	1	0	female	5.8342	2	African_American		2	83	Foot	2	Leg	1	0	0	0	0	53	Contusions	2	soft tissue	0	0	1	0	0	0		#NULL!		#NULL!			1	Treated, Examined, Released	1	0	9	Sports	0	0	0	1258	Mountain climbing, ACTIVITY, APPAREL OR EQUIPMENT
1258	1234	220143158	2022-01-13	2022	16	1	1	male	57.5246	0	non-specified		0	31	Upper trunk	3	trunk	0	0	0	1	0	71	Other	0	Other	0	0	0	0	0	1	CHEST PAIN	#NULL!		#NULL!			1	Treated, Examined, Released	1	0	0	Unknown	0	0	0	1258	Mountain climbing, ACTIVITY, APPAREL OR EQUIPMENT
1259	1235	220146645	2022-01-20	2022	16	1	0	female	17.2223	1	Caucasian		2	37	Ankle	2	Leg	1	0	0	0	0	57	Fracture	3	Fracture	1	0	0	0	0	0		#NULL!		#NULL!			1	Treated, Examined, Released	1	0	9	Sports	0	0	0	1258	Mountain climbing, ACTIVITY, APPAREL OR EQUIPMENT
1260	1236	220157770	2022-01-24	2022	17	1	0	female	17.2223	0	non-specified		0	30	Shoulder	1	arm	0	1	0	0	0	55	Dislocation	5	Dislocation	0	0	0	1	0	0		#NULL!		#NULL!			1	Treated, Examined, Released	1	0	9	Sports	0	0	0	1258	Mountain climbing, ACTIVITY, APPAREL OR EQUIPMENT
1261	1237	220159400	2022-01-26	2022	19	2	1	male	77.9827	1	Caucasian		2	94	Ear	4	head	0	0	1	0	0	47	Burn	0	Other	0	0	0	0	0	1		#NULL!		#NULL!			1	Treated, Examined, Released	1	0	5	Public	0	0	0	1258	Mountain climbing, ACTIVITY, APPAREL OR EQUIPMENT
1262	1238	220160641	2022-01-24	2022	21	2	1	male	72.873	1	Caucasian		2	31	Upper trunk	3	trunk	0	0	0	1	0	57	Fracture	3	Fracture	1	0	0	0	0	0		31	Upper trunk	61	Nerve Damage		4	Treated, Admitted, Hospitalized	0	1	9	Sports	0	0	0	1258	Mountain climbing, ACTIVITY, APPAREL OR EQUIPMENT
1263	1239	220204725	2022-01-04	2022	15	1	0	female	5.8342	0	non-specified		0	32	Elbow	1	arm	0	1	0	0	0	57	Fracture	3	Fracture	1	0	0	0	0	0		#NULL!		#NULL!			1	Treated, Examined, Released	1	0	9	Sports	0	0	0	1258	Mountain climbing, ACTIVITY, APPAREL OR EQUIPMENT
1264	1240	220211468	2022-01-30	2022	36	3	0	female	57.5246	3	Other	UNKNOWN	2	37	Ankle	2	Leg	1	0	0	0	0	57	Fracture	3	Fracture	1	0	0	0	0	0		#NULL!		#NULL!			4	Treated, Admitted, Hospitalized	0	1	9	Sports	0	0	0	1258	Mountain climbing, ACTIVITY, APPAREL OR EQUIPMENT
1265	1241	220249238	2022-01-28	2022	19	2	0	female	17.2223	4	Asian		2	37	Ankle	2	Leg	1	0	0	0	0	64	Strain, Sprain	4	Strain, Sprain	0	1	0	0	0	0		37	Ankle	53	Contusion, Abrasion		1	Treated, Examined, Released	1	0	9	Sports	0	0	0	1258	Mountain climbing, ACTIVITY, APPAREL OR EQUIPMENT
1266	1242	220216112	2022-02-01	2022	24	2	0	female	17.2223	2	African_American		2	34	Wrist	1	arm	0	1	0	0	0	71	Other	0	Other	0	0	0	0	0	1	PAIN	37	Ankle	71	Other	PAIN	1	Treated, Examined, Released	1	0	9	Sports	0	0	0	1258	Mountain climbing, ACTIVITY, APPAREL OR EQUIPMENT
1267	1243	220218279	2022-02-03	2022	24	2	1	male	57.5246	1	Caucasian		2	92	Finger	1	arm	0	1	0	0	0	57	Fracture	3	Fracture	1	0	0	0	0	0		#NULL!		#NULL!			1	Treated, Examined, Released	1	0	0	Unknown	0	0	0	1258	Mountain climbing, ACTIVITY, APPAREL OR EQUIPMENT
1268	1244	220222945	2022-02-05	2022	6	1	1	male	6.6676	1	Caucasian		2	79	Lower Trunk	3	trunk	0	0	0	1	0	71	Other	0	Other	0	0	0	0	0	1	EFFUSION	#NULL!		#NULL!			4	Treated, Admitted, Hospitalized	0	1	9	Sports	0	0	0	1258	Mountain climbing, ACTIVITY, APPAREL OR EQUIPMENT
1270	1246	220260356	2022-02-11	2022	15	1	1	male	6.6676	0	non-specified		0	33	Lower arm	1	arm	0	1	0	0	0	57	Fracture	3	Fracture	1	0	0	0	0	0		#NULL!		#NULL!			1	Treated, Examined, Released	1	0	0	Unknown	0	0	0	1258	Mountain climbing, ACTIVITY, APPAREL OR EQUIPMENT
1271	1247	220409024	2022-02-24	2022	38	3	1	male	17.2223	1	Caucasian		0	37	Ankle	2	Leg	1	0	0	0	0	71	Other	0	Other	0	0	0	0	0	1	LEFT ANKLE PAIN	#NULL!		#NULL!			1	Treated, Examined, Released	1	0	9	Sports	0	0	0	1258	Mountain climbing, ACTIVITY, APPAREL OR EQUIPMENT
1272	1248	221203531	2022-02-09	2022	11	1	0	female	17.2223	3	Other	UNKNOWN	1	33	Lower arm	1	arm	0	1	0	0	0	53	Contusions	2	soft tissue	0	0	1	0	0	0		#NULL!		#NULL!			1	Treated, Examined, Released	1	0	9	Sports	0	0	0	1258	Mountain climbing, ACTIVITY, APPAREL OR EQUIPMENT
1273	1249	220307257	2022-03-01	2022	25	2	1	male	17.2223	1	Caucasian		2	37	Ankle	2	Leg	1	0	0	0	0	57	Fracture	3	Fracture	1	0	0	0	0	0		#NULL!		#NULL!			1	Treated, Examined, Released	1	0	9	Sports	0	0	0	1258	Mountain climbing, ACTIVITY, APPAREL OR EQUIPMENT
1274	1250	220340477	2022-03-16	2022	18	2	0	female	17.2223	0	non-specified		1	37	Ankle	2	Leg	1	0	0	0	0	57	Fracture	3	Fracture	1	0	0	0	0	0		32	Elbow	55	Dislocation		1	Treated, Examined, Released	1	0	9	Sports	0	0	0	1258	Mountain climbing, ACTIVITY, APPAREL OR EQUIPMENT
1275	1251	220343706	2022-03-16	2022	29	2	1	male	17.2223	1	Caucasian		2	37	Ankle	2	Leg	1	0	0	0	0	57	Fracture	3	Fracture	1	0	0	0	0	0		#NULL!		#NULL!			1	Treated, Examined, Released	1	0	9	Sports	0	0	0	1258	Mountain climbing, ACTIVITY, APPAREL OR EQUIPMENT
1278	1254	220366254	2022-03-22	2022	26	2	1	male	17.2223	1	Caucasian		2	37	Ankle	2	Leg	1	0	0	0	0	57	Fracture	3	Fracture	1	0	0	0	0	0		#NULL!		#NULL!			1	Treated, Examined, Released	1	0	9	Sports	0	0	0	1258	Mountain climbing, ACTIVITY, APPAREL OR EQUIPMENT
1279	1255	220366312	2022-03-08	2022	27	2	1	male	17.2223	1	Caucasian		1	35	Knee	2	Leg	1	0	0	0	0	55	Dislocation	5	Dislocation	0	0	0	1	0	0		#NULL!		#NULL!			1	Treated, Examined, Released	1	0	9	Sports	0	0	0	1258	Mountain climbing, ACTIVITY, APPAREL OR EQUIPMENT
1280	1256	220371114	2022-03-29	2022	8	1	0	female	6.6676	1	Caucasian		0	37	Ankle	2	Leg	1	0	0	0	0	64	Strain, Sprain	4	Strain, Sprain	0	1	0	0	0	0		#NULL!		#NULL!			1	Treated, Examined, Released	1	0	8	School	0	0	0	1258	Mountain climbing, ACTIVITY, APPAREL OR EQUIPMENT
1281	1257	220410128	2022-03-15	2022	8	1	1	male	6.6676	1	Caucasian		2	32	Elbow	1	arm	0	1	0	0	0	57	Fracture	3	Fracture	1	0	0	0	0	0		#NULL!		#NULL!			4	Treated, Admitted, Hospitalized	0	1	9	Sports	0	0	0	1258	Mountain climbing, ACTIVITY, APPAREL OR EQUIPMENT
1282	1258	220412263	2022-03-30	2022	7	1	0	female	6.6676	0	non-specified		0	92	Finger	1	arm	0	1	0	0	0	57	Fracture	3	Fracture	1	0	0	0	0	0		#NULL!		#NULL!			1	Treated, Examined, Released	1	0	8	School	0	0	0	1258	Mountain climbing, ACTIVITY, APPAREL OR EQUIPMENT
1283	1259	220414431	2022-03-31	2022	21	2	0	female	57.5246	1	Caucasian		0	82	Hand	1	arm	0	1	0	0	0	71	Other	0	Other	0	0	0	0	0	1	TENDONITIS	#NULL!		#NULL!			1	Treated, Examined, Released	1	0	9	Sports	0	0	0	1258	Mountain climbing, ACTIVITY, APPAREL OR EQUIPMENT
1285	1261	220452298	2022-03-28	2022	29	2	0	female	17.2223	2	African_American		2	37	Ankle	2	Leg	1	0	0	0	0	64	Strain, Sprain	4	Strain, Sprain	0	1	0	0	0	0		37	Ankle	53	Contusion, Abrasion		1	Treated, Examined, Released	1	0	9	Sports	0	0	0	1258	Mountain climbing, ACTIVITY, APPAREL OR EQUIPMENT
1286	1262	220409239	2022-04-01	2022	21	2	1	male	17.2223	1	Caucasian		2	30	Shoulder	1	arm	0	1	0	0	0	55	Dislocation	5	Dislocation	0	0	0	1	0	0		#NULL!		#NULL!			1	Treated, Examined, Released	1	0	9	Sports	0	0	0	1258	Mountain climbing, ACTIVITY, APPAREL OR EQUIPMENT
1287	1263	220428729	2022-04-07	2022	41	3	1	male	80.6718	0	non-specified		0	30	Shoulder	1	arm	0	1	0	0	0	55	Dislocation	5	Dislocation	0	0	0	1	0	0		#NULL!		#NULL!			1	Treated, Examined, Released	1	0	9	Sports	0	0	0	1258	Mountain climbing, ACTIVITY, APPAREL OR EQUIPMENT
1288	1264	220429033	2022-04-12	2022	38	3	0	female	17.2223	1	Caucasian		2	83	Foot	2	Leg	1	0	0	0	0	57	Fracture	3	Fracture	1	0	0	0	0	0		#NULL!		#NULL!			1	Treated, Examined, Released	1	0	9	Sports	0	0	0	1258	Mountain climbing, ACTIVITY, APPAREL OR EQUIPMENT
1291	1267	220459805	2022-04-24	2022	38	3	0	female	17.2223	0	non-specified		0	79	Lower Trunk	3	trunk	0	0	0	1	0	64	Strain, Sprain	4	Strain, Sprain	0	1	0	0	0	0		#NULL!		#NULL!			1	Treated, Examined, Released	1	0	9	Sports	0	0	0	1258	Mountain climbing, ACTIVITY, APPAREL OR EQUIPMENT
1292	1268	220508509	2022-04-26	2022	28	2	1	male	6.6676	1	Caucasian		0	32	Elbow	1	arm	0	1	0	0	0	55	Dislocation	5	Dislocation	0	0	0	1	0	0		#NULL!		#NULL!			1	Treated, Examined, Released	1	0	9	Sports	0	0	0	1258	Mountain climbing, ACTIVITY, APPAREL OR EQUIPMENT
1293	1269	220508578	2022-04-27	2022	42	3	1	male	64.7151	1	Caucasian		2	37	Ankle	2	Leg	1	0	0	0	0	59	Laceration	2	soft tissue	0	0	1	0	0	0		#NULL!		#NULL!			1	Treated, Examined, Released	1	0	0	Unknown	0	0	0	1258	Mountain climbing, ACTIVITY, APPAREL OR EQUIPMENT
1294	1270	220521809	2022-04-30	2022	17	1	0	female	6.6676	1	Caucasian		0	30	Shoulder	1	arm	0	1	0	0	0	64	Strain, Sprain	4	Strain, Sprain	0	1	0	0	0	0		#NULL!		#NULL!			1	Treated, Examined, Released	1	0	9	Sports	0	0	0	1258	Mountain climbing, ACTIVITY, APPAREL OR EQUIPMENT
1295	1271	220955244	2022-04-16	2022	16	1	1	male	6.6676	0	non-specified		0	35	Knee	2	Leg	1	0	0	0	0	64	Strain, Sprain	4	Strain, Sprain	0	1	0	0	0	0		#NULL!		#NULL!			1	Treated, Examined, Released	1	0	9	Sports	0	0	0	1258	Mountain climbing, ACTIVITY, APPAREL OR EQUIPMENT
1296	1272	220521928	2022-05-01	2022	10	1	1	male	64.7151	0	non-specified		0	32	Elbow	1	arm	0	1	0	0	0	57	Fracture	3	Fracture	1	0	0	0	0	0		#NULL!		#NULL!			2	Treated and Transferred	0	0	0	Unknown	0	0	0	1258	Mountain climbing, ACTIVITY, APPAREL OR EQUIPMENT
1297	1273	220525990	2022-05-08	2022	26	2	1	male	18.1791	1	Caucasian		0	92	Finger	1	arm	0	1	0	0	0	53	Contusions	2	soft tissue	0	0	1	0	0	0		#NULL!		#NULL!			1	Treated, Examined, Released	1	0	9	Sports	0	0	0	1258	Mountain climbing, ACTIVITY, APPAREL OR EQUIPMENT
1299	1275	220538004	2022-05-12	2022	32	2	0	female	18.1791	4	Asian		2	35	Knee	2	Leg	1	0	0	0	0	64	Strain, Sprain	4	Strain, Sprain	0	1	0	0	0	0		#NULL!		#NULL!			1	Treated, Examined, Released	1	0	9	Sports	0	0	0	1258	Mountain climbing, ACTIVITY, APPAREL OR EQUIPMENT
1300	1276	220538678	2022-05-08	2022	28	2	1	male	64.7151	1	Caucasian		0	37	Ankle	2	Leg	1	0	0	0	0	64	Strain, Sprain	4	Strain, Sprain	0	1	0	0	0	0		#NULL!		#NULL!			1	Treated, Examined, Released	1	0	9	Sports	0	0	0	1258	Mountain climbing, ACTIVITY, APPAREL OR EQUIPMENT
1301	1277	220542933	2022-05-12	2022	45	3	1	male	80.6718	0	non-specified		2	31	Upper trunk	3	trunk	0	0	0	1	0	53	Contusions	2	soft tissue	0	0	1	0	0	0		79	Lower trunk	53	Contusion, Abrasion		1	Treated, Examined, Released	1	0	5	Public	0	0	0	1258	Mountain climbing, ACTIVITY, APPAREL OR EQUIPMENT
1302	1278	220548637	2022-05-16	2022	27	2	0	female	18.1791	4	Asian		2	37	Ankle	2	Leg	1	0	0	0	0	57	Fracture	3	Fracture	1	0	0	0	0	0		#NULL!		#NULL!			1	Treated, Examined, Released	1	0	9	Sports	0	0	0	1258	Mountain climbing, ACTIVITY, APPAREL OR EQUIPMENT
1303	1279	220554037	2022-05-15	2022	25	2	1	male	80.6718	0	non-specified		2	36	Lower leg	2	Leg	1	0	0	0	0	59	Laceration	2	soft tissue	0	0	1	0	0	0		36	Lower leg	53	Contusion, Abrasion		1	Treated, Examined, Released	1	0	9	Sports	0	0	0	1258	Mountain climbing, ACTIVITY, APPAREL OR EQUIPMENT
1304	1280	220572774	2022-05-19	2022	9	1	0	female	5.8342	0	non-specified		0	81	Upper leg	2	Leg	1	0	0	0	0	57	Fracture	3	Fracture	1	0	0	0	0	0		#NULL!		#NULL!			1	Treated, Examined, Released	1	0	9	Sports	0	0	0	1258	Mountain climbing, ACTIVITY, APPAREL OR EQUIPMENT
1306	1282	220601596	2022-05-25	2022	12	1	1	male	5.8342	2	African_American		0	92	Finger	1	arm	0	1	0	0	0	59	Laceration	2	soft tissue	0	0	1	0	0	0		82	Hand	56	Foreign body		1	Treated, Examined, Released	1	0	9	Sports	0	0	0	1258	Mountain climbing, ACTIVITY, APPAREL OR EQUIPMENT
1307	1283	220620029	2022-05-25	2022	17	1	1	male	5.8342	3	Other	UNKNOWN	1	75	Head	4	head	0	0	1	0	0	62	Internal Injury	2	soft tissue	0	0	1	0	0	0		75	Head	52	Concussion		1	Treated, Examined, Released	1	0	1	Home	0	0	0	1258	Mountain climbing, ACTIVITY, APPAREL OR EQUIPMENT
1308	1284	220628664	2022-05-31	2022	32	2	1	male	18.1791	1	Caucasian		2	33	Lower arm	1	arm	0	1	0	0	0	59	Laceration	2	soft tissue	0	0	1	0	0	0		#NULL!		#NULL!			1	Treated, Examined, Released	1	0	9	Sports	0	0	0	1258	Mountain climbing, ACTIVITY, APPAREL OR EQUIPMENT
1309	1285	220666451	2022-05-07	2022	10	1	0	female	5.8342	1	Caucasian		2	34	Wrist	1	arm	0	1	0	0	0	57	Fracture	3	Fracture	1	0	0	0	0	0		#NULL!		#NULL!			1	Treated, Examined, Released	1	0	0	Unknown	0	0	0	1258	Mountain climbing, ACTIVITY, APPAREL OR EQUIPMENT
1310	1286	220826640	2022-05-29	2022	67	3	0	female	18.1791	1	Caucasian		2	75	Head	4	head	0	0	1	0	0	62	Internal Injury	2	soft tissue	0	0	1	0	0	0		31	Upper trunk	57	Fracture		4	Treated, Admitted, Hospitalized	0	1	9	Sports	0	0	0	1258	Mountain climbing, ACTIVITY, APPAREL OR EQUIPMENT
1311	1287	220613886	2022-06-02	2022	22	2	1	male	80.6718	1	Caucasian		2	79	Lower Trunk	3	trunk	0	0	0	1	0	71	Other	0	Other	0	0	0	0	0	1	PAIN	#NULL!		#NULL!			1	Treated, Examined, Released	1	0	9	Sports	0	0	0	1258	Mountain climbing, ACTIVITY, APPAREL OR EQUIPMENT
1312	1288	220653221	2022-06-20	2022	21	2	1	male	18.1791	1	Caucasian		2	83	Foot	2	Leg	1	0	0	0	0	57	Fracture	3	Fracture	1	0	0	0	0	0		#NULL!		#NULL!			1	Treated, Examined, Released	1	0	9	Sports	0	0	0	1258	Mountain climbing, ACTIVITY, APPAREL OR EQUIPMENT
1313	1289	220658554	2022-06-23	2022	19	2	1	male	80.6718	0	non-specified		2	76	Face	4	head	0	0	1	0	0	57	Fracture	3	Fracture	1	0	0	0	0	0		88	Mouth	60	Dental injury		1	Treated, Examined, Released	1	0	9	Sports	0	0	0	1258	Mountain climbing, ACTIVITY, APPAREL OR EQUIPMENT
1314	1290	220663935	2022-06-03	2022	30	2	1	male	18.1791	1	Caucasian		2	31	Upper trunk	3	trunk	0	0	0	1	0	64	Strain, Sprain	4	Strain, Sprain	0	1	0	0	0	0		30	Shoulder	71	Other	PAIN	1	Treated, Examined, Released	1	0	9	Sports	0	0	0	1258	Mountain climbing, ACTIVITY, APPAREL OR EQUIPMENT
1315	1291	220665421	2022-06-18	2022	7	1	0	female	6.6676	2	African_American		2	83	Foot	2	Leg	1	0	0	0	0	57	Fracture	3	Fracture	1	0	0	0	0	0		#NULL!		#NULL!			1	Treated, Examined, Released	1	0	9	Sports	0	0	0	1258	Mountain climbing, ACTIVITY, APPAREL OR EQUIPMENT
1316	1292	220666254	2022-06-18	2022	65	3	1	male	18.1791	1	Caucasian		2	81	Upper leg	2	Leg	1	0	0	0	0	59	Laceration	2	soft tissue	0	0	1	0	0	0		#NULL!		#NULL!			1	Treated, Examined, Released	1	0	9	Sports	0	0	0	1258	Mountain climbing, ACTIVITY, APPAREL OR EQUIPMENT
1317	1293	220666847	2022-06-25	2022	28	2	1	male	80.97	1	Caucasian		2	37	Ankle	2	Leg	1	0	0	0	0	57	Fracture	3	Fracture	1	0	0	0	0	0		35	Knee	53	Contusion, Abrasion		1	Treated, Examined, Released	1	0	9	Sports	0	0	0	1258	Mountain climbing, ACTIVITY, APPAREL OR EQUIPMENT
1319	1295	220705769	2022-06-24	2022	21	2	1	male	18.1791	1	Caucasian		2	35	Knee	2	Leg	1	0	0	0	0	55	Dislocation	5	Dislocation	0	0	0	1	0	0		#NULL!		#NULL!			1	Treated, Examined, Released	1	0	0	Unknown	0	0	0	1258	Mountain climbing, ACTIVITY, APPAREL OR EQUIPMENT
1321	1297	220713543	2022-06-28	2022	26	2	0	female	18.1791	1	Caucasian		2	37	Ankle	2	Leg	1	0	0	0	0	57	Fracture	3	Fracture	1	0	0	0	0	0		#NULL!		#NULL!			4	Treated, Admitted, Hospitalized	0	1	9	Sports	0	0	0	1258	Mountain climbing, ACTIVITY, APPAREL OR EQUIPMENT
1322	1298	220737536	2022-06-23	2022	9	1	0	female	80.6718	1	Caucasian		2	92	Finger	1	arm	0	1	0	0	0	59	Laceration	2	soft tissue	0	0	1	0	0	0		#NULL!		#NULL!			1	Treated, Examined, Released	1	0	9	Sports	0	0	0	1258	Mountain climbing, ACTIVITY, APPAREL OR EQUIPMENT
1323	1299	220807988	2022-06-09	2022	12	1	0	female	6.6676	1	Caucasian		2	35	Knee	2	Leg	1	0	0	0	0	55	Dislocation	5	Dislocation	0	0	0	1	0	0		#NULL!		#NULL!			1	Treated, Examined, Released	1	0	9	Sports	0	0	0	1258	Mountain climbing, ACTIVITY, APPAREL OR EQUIPMENT
1324	1300	220725543	2022-07-04	2022	41	3	1	male	19.2485	1	Caucasian		2	31	Upper trunk	3	trunk	0	0	0	1	0	63	Puncture	0	Other	0	0	0	0	0	1		31	Upper trunk	62	Internal injury		4	Treated, Admitted, Hospitalized	0	1	9	Sports	0	0	0	1258	Mountain climbing, ACTIVITY, APPAREL OR EQUIPMENT
1325	1301	220725556	2022-07-04	2022	41	3	0	female	19.2485	1	Caucasian		2	36	Lower leg	2	Leg	1	0	0	0	0	57	Fracture	3	Fracture	1	0	0	0	0	0		#NULL!		#NULL!			4	Treated, Admitted, Hospitalized	0	1	9	Sports	0	0	0	1258	Mountain climbing, ACTIVITY, APPAREL OR EQUIPMENT
1326	1302	220726996	2022-07-07	2022	60	3	1	male	64.7151	1	Caucasian		2	87	Unknown	0	not specified	#NULL!	#NULL!	#NULL!	#NULL!	#NULL!	71	Other	0	Other	0	0	0	0	0	1	LOC	#NULL!		#NULL!			6	Left WO being seen	0	0	9	Sports	0	0	0	1258	Mountain climbing, ACTIVITY, APPAREL OR EQUIPMENT
1329	1305	220740070	2022-07-03	2022	32	2	1	male	19.2485	2	African_American		2	87	Unknown	0	not specified	#NULL!	#NULL!	#NULL!	#NULL!	#NULL!	59	Laceration	2	soft tissue	0	0	1	0	0	0		30	Shoulder	53	Contusion, Abrasion		1	Treated, Examined, Released	1	0	9	Sports	0	0	0	3223	FISHING (ACTIVITY, APPAREL OR EQUIPMENT)
1330	1306	220740649	2022-07-15	2022	13	1	0	female	19.2485	0	non-specified		0	80	Upper arm	1	arm	0	1	0	0	0	57	Fracture	3	Fracture	1	0	0	0	0	0		32	Elbow	55	Dislocation		1	Treated, Examined, Released	1	0	9	Sports	0	0	0	1258	Mountain climbing, ACTIVITY, APPAREL OR EQUIPMENT
1331	1307	220746018	2022-07-15	2022	23	2	1	male	64.7151	0	non-specified		1	92	Finger	1	arm	0	1	0	0	0	58	Hematoma	2	soft tissue	0	0	1	0	0	0		92	Finger	53	Contusion, Abrasion		1	Treated, Examined, Released	1	0	9	Sports	0	0	0	1258	Mountain climbing, ACTIVITY, APPAREL OR EQUIPMENT
1332	1308	220747069	2022-07-18	2022	13	1	0	female	80.97	0	non-specified		0	79	Lower Trunk	3	trunk	0	0	0	1	0	64	Strain, Sprain	4	Strain, Sprain	0	1	0	0	0	0		#NULL!		#NULL!			1	Treated, Examined, Released	1	0	0	Unknown	0	0	0	1258	Mountain climbing, ACTIVITY, APPAREL OR EQUIPMENT
1334	1310	220751152	2022-07-21	2022	30	2	0	female	19.2485	4	Asian		2	92	Finger	1	arm	0	1	0	0	0	55	Dislocation	5	Dislocation	0	0	0	1	0	0		#NULL!		#NULL!			1	Treated, Examined, Released	1	0	9	Sports	0	0	0	1258	Mountain climbing, ACTIVITY, APPAREL OR EQUIPMENT
1335	1311	220807781	2022-07-28	2022	19	2	0	female	19.2485	4	Asian		2	35	Knee	2	Leg	1	0	0	0	0	55	Dislocation	5	Dislocation	0	0	0	1	0	0		#NULL!		#NULL!			1	Treated, Examined, Released	1	0	9	Sports	0	0	0	1258	Mountain climbing, ACTIVITY, APPAREL OR EQUIPMENT
1336	1312	220808995	2022-07-31	2022	25	2	0	female	64.7151	1	Caucasian		2	75	Head	4	head	0	0	1	0	0	62	Internal Injury	2	soft tissue	0	0	1	0	0	0		75	Head	59	Laceration		1	Treated, Examined, Released	1	0	9	Sports	0	0	0	1258	Mountain climbing, ACTIVITY, APPAREL OR EQUIPMENT
1337	1313	220818910	2022-07-31	2022	27	2	1	male	19.2485	1	Caucasian		2	85	All parts body	5	All parts	0	0	0	0	1	71	Other	0	Other	0	0	0	0	0	1	HEAT EXPOSURE	#NULL!		#NULL!			1	Treated, Examined, Released	1	0	9	Sports	0	0	0	1258	Mountain climbing, ACTIVITY, APPAREL OR EQUIPMENT
1338	1314	220858759	2022-07-29	2022	16	1	1	male	7.7789	1	Caucasian		2	37	Ankle	2	Leg	1	0	0	0	0	71	Other	0	Other	0	0	0	0	0	1	ANKLE INJURY	#NULL!		#NULL!			1	Treated, Examined, Released	1	0	9	Sports	0	0	0	1258	Mountain climbing, ACTIVITY, APPAREL OR EQUIPMENT
1340	1316	230209081	2022-07-21	2022	18	2	1	male	77.9827	1	Caucasian		2	36	Lower leg	2	Leg	1	0	0	0	0	59	Laceration	2	soft tissue	0	0	1	0	0	0		#NULL!		#NULL!			1	Treated, Examined, Released	1	0	9	Sports	0	0	0	1258	Mountain climbing, ACTIVITY, APPAREL OR EQUIPMENT
1341	1317	230209176	2022-07-15	2022	21	2	0	female	77.9827	1	Caucasian		2	37	Ankle	2	Leg	1	0	0	0	0	64	Strain, Sprain	4	Strain, Sprain	0	1	0	0	0	0		#NULL!		#NULL!			1	Treated, Examined, Released	1	0	9	Sports	0	0	0	1258	Mountain climbing, ACTIVITY, APPAREL OR EQUIPMENT
1342	1318	220819103	2022-08-01	2022	27	2	0	female	19.2485	4	Asian		2	77	Eye	4	head	0	0	1	0	0	71	Other	0	Other	0	0	0	0	0	1	NS	#NULL!		#NULL!			6	Left WO being seen	0	0	0	Unknown	0	0	0	1258	Mountain climbing, ACTIVITY, APPAREL OR EQUIPMENT
1343	1319	220820870	2022-08-01	2022	55	3	1	male	64.7151	1	Caucasian		2	30	Shoulder	1	arm	0	1	0	0	0	71	Other	0	Other	0	0	0	0	0	1	PAIN	#NULL!		#NULL!			1	Treated, Examined, Released	1	0	9	Sports	0	0	0	1258	Mountain climbing, ACTIVITY, APPAREL OR EQUIPMENT
1344	1320	220821775	2022-08-02	2022	12	1	0	female	6.6676	2	African_American		2	83	Foot	2	Leg	1	0	0	0	0	53	Contusions	2	soft tissue	0	0	1	0	0	0		#NULL!		#NULL!			1	Treated, Examined, Released	1	0	9	Sports	0	0	0	1258	Mountain climbing, ACTIVITY, APPAREL OR EQUIPMENT
1345	1321	220823158	2022-08-06	2022	41	3	1	male	64.7151	1	Caucasian		2	37	Ankle	2	Leg	1	0	0	0	0	57	Fracture	3	Fracture	1	0	0	0	0	0		83	Foot	57	Fracture		1	Treated, Examined, Released	1	0	9	Sports	0	0	0	1258	Mountain climbing, ACTIVITY, APPAREL OR EQUIPMENT
1346	1322	220824442	2022-08-04	2022	27	2	0	female	19.2485	2	African_American		2	92	Finger	1	arm	0	1	0	0	0	59	Laceration	2	soft tissue	0	0	1	0	0	0		#NULL!		#NULL!			1	Treated, Examined, Released	1	0	0	Unknown	0	0	0	1258	Mountain climbing, ACTIVITY, APPAREL OR EQUIPMENT
1348	1324	220857632	2022-08-23	2022	70	3	1	male	19.2485	1	Caucasian		2	36	Lower leg	2	Leg	1	0	0	0	0	58	Hematoma	2	soft tissue	0	0	1	0	0	0		#NULL!		#NULL!			1	Treated, Examined, Released	1	0	9	Sports	0	0	0	1258	Mountain climbing, ACTIVITY, APPAREL OR EQUIPMENT
1349	1325	220862775	2022-08-27	2022	13	1	1	male	77.9827	0	non-specified		2	92	Finger	1	arm	0	1	0	0	0	55	Dislocation	5	Dislocation	0	0	0	1	0	0		#NULL!		#NULL!			1	Treated, Examined, Released	1	0	9	Sports	0	0	0	1258	Mountain climbing, ACTIVITY, APPAREL OR EQUIPMENT
1350	1326	220872788	2022-08-27	2022	54	3	0	female	19.2485	1	Caucasian		2	35	Knee	2	Leg	1	0	0	0	0	53	Contusions	2	soft tissue	0	0	1	0	0	0		#NULL!		#NULL!			1	Treated, Examined, Released	1	0	9	Sports	0	0	0	1258	Mountain climbing, ACTIVITY, APPAREL OR EQUIPMENT
1351	1327	230150780	2022-08-09	2022	25	2	1	male	77.9827	1	Caucasian		2	82	Hand	1	arm	0	1	0	0	0	59	Laceration	2	soft tissue	0	0	1	0	0	0		#NULL!		#NULL!			1	Treated, Examined, Released	1	0	9	Sports	0	0	0	1258	Mountain climbing, ACTIVITY, APPAREL OR EQUIPMENT
1352	1328	220907720	2022-09-01	2022	27	2	1	male	17.2223	1	Caucasian		2	35	Knee	2	Leg	1	0	0	0	0	59	Laceration	2	soft tissue	0	0	1	0	0	0		75	Head	53	Contusion, Abrasion		1	Treated, Examined, Released	1	0	9	Sports	0	0	0	1258	Mountain climbing, ACTIVITY, APPAREL OR EQUIPMENT
1353	1329	220916285	2022-09-03	2022	26	2	1	male	77.9827	0	non-specified		1	93	Toe	2	Leg	1	0	0	0	0	72	Avulsion	0	Other	0	0	0	0	0	1		#NULL!		#NULL!			1	Treated, Examined, Released	1	0	5	Public	0	0	0	1258	Mountain climbing, ACTIVITY, APPAREL OR EQUIPMENT
1354	1330	220930611	2022-09-13	2022	17	1	0	female	17.2223	4	Asian		2	37	Ankle	2	Leg	1	0	0	0	0	71	Other	0	Other	0	0	0	0	0	1	PAIN	#NULL!		#NULL!			1	Treated, Examined, Released	1	0	9	Sports	0	0	0	1258	Mountain climbing, ACTIVITY, APPAREL OR EQUIPMENT
1355	1331	220930876	2022-09-10	2022	12	1	1	male	6.6676	1	Caucasian		0	30	Shoulder	1	arm	0	1	0	0	0	64	Strain, Sprain	4	Strain, Sprain	0	1	0	0	0	0		#NULL!		#NULL!			1	Treated, Examined, Released	1	0	9	Sports	0	0	0	1258	Mountain climbing, ACTIVITY, APPAREL OR EQUIPMENT
1356	1332	220943123	2022-09-17	2022	15	1	1	male	80.97	0	non-specified		0	37	Ankle	2	Leg	1	0	0	0	0	64	Strain, Sprain	4	Strain, Sprain	0	1	0	0	0	0		#NULL!		#NULL!			1	Treated, Examined, Released	1	0	9	Sports	0	0	0	1258	Mountain climbing, ACTIVITY, APPAREL OR EQUIPMENT
1357	1333	220944884	2022-09-05	2022	19	2	1	male	64.7151	0	non-specified		0	75	Head	4	head	0	0	1	0	0	62	Internal Injury	2	soft tissue	0	0	1	0	0	0		76	Face	59	Laceration		1	Treated, Examined, Released	1	0	9	Sports	0	0	0	1258	Mountain climbing, ACTIVITY, APPAREL OR EQUIPMENT
1359	1335	220957343	2022-09-20	2022	22	2	1	male	77.9827	1	Caucasian		0	31	Upper trunk	3	trunk	0	0	0	1	0	71	Other	0	Other	0	0	0	0	0	1	PAIN	#NULL!		#NULL!			1	Treated, Examined, Released	1	0	9	Sports	0	0	0	1258	Mountain climbing, ACTIVITY, APPAREL OR EQUIPMENT
1360	1336	220964563	2022-09-26	2022	22	2	0	female	64.7151	4	Asian		2	30	Shoulder	1	arm	0	1	0	0	0	55	Dislocation	5	Dislocation	0	0	0	1	0	0		#NULL!		#NULL!			1	Treated, Examined, Released	1	0	9	Sports	0	0	0	1258	Mountain climbing, ACTIVITY, APPAREL OR EQUIPMENT
1361	1337	221002304	2022-09-29	2022	29	2	0	female	17.2223	4	Asian		2	32	Elbow	1	arm	0	1	0	0	0	55	Dislocation	5	Dislocation	0	0	0	1	0	0		#NULL!		#NULL!			1	Treated, Examined, Released	1	0	9	Sports	0	0	0	1258	Mountain climbing, ACTIVITY, APPAREL OR EQUIPMENT
1362	1338	221009354	2022-09-05	2022	19	2	1	male	17.2223	4	Asian		2	37	Ankle	2	Leg	1	0	0	0	0	71	Other	0	Other	0	0	0	0	0	1	IONJURY	#NULL!		#NULL!			1	Treated, Examined, Released	1	0	9	Sports	0	0	0	1258	Mountain climbing, ACTIVITY, APPAREL OR EQUIPMENT
1364	1340	221015913	2022-10-02	2022	36	3	1	male	77.9827	0	non-specified		2	88	Mouth	4	head	0	0	1	0	0	60	Dental Injury	0	other	0	0	0	0	0	1		76	Face	53	Contusion, Abrasion		1	Treated, Examined, Released	1	0	9	Sports	0	0	0	1258	Mountain climbing, ACTIVITY, APPAREL OR EQUIPMENT
1367	1343	221029368	2022-10-09	2022	33	2	0	female	77.9827	0	non-specified		0	31	Upper trunk	3	trunk	0	0	0	1	0	53	Contusions	2	soft tissue	0	0	1	0	0	0		#NULL!		#NULL!			1	Treated, Examined, Released	1	0	5	Public	0	0	0	1258	Mountain climbing, ACTIVITY, APPAREL OR EQUIPMENT
1369	1345	221042609	2022-10-14	2022	10	1	0	female	77.9827	2	African_American		2	79	Lower Trunk	3	trunk	0	0	0	1	0	53	Contusions	2	soft tissue	0	0	1	0	0	0		#NULL!		#NULL!			1	Treated, Examined, Released	1	0	0	Unknown	0	0	0	1258	Mountain climbing, ACTIVITY, APPAREL OR EQUIPMENT
1370	1346	221053045	2022-10-18	2022	9	1	0	female	77.9827	1	Caucasian		2	33	Lower arm	1	arm	0	1	0	0	0	57	Fracture	3	Fracture	1	0	0	0	0	0		#NULL!		#NULL!			1	Treated, Examined, Released	1	0	9	Sports	0	0	0	1258	Mountain climbing, ACTIVITY, APPAREL OR EQUIPMENT
1372	1348	221068022	2022-10-25	2022	48	3	1	male	77.9827	0	non-specified		2	35	Knee	2	Leg	1	0	0	0	0	71	Other	0	Other	0	0	0	0	0	1	CELLULITIS	#NULL!		#NULL!			1	Treated, Examined, Released	1	0	9	Sports	0	0	0	1258	Mountain climbing, ACTIVITY, APPAREL OR EQUIPMENT
1373	1349	221102467	2022-10-30	2022	25	2	0	female	17.2223	4	Asian		2	37	Ankle	2	Leg	1	0	0	0	0	57	Fracture	3	Fracture	1	0	0	0	0	0		#NULL!		#NULL!			1	Treated, Examined, Released	1	0	0	Unknown	0	0	0	1258	Mountain climbing, ACTIVITY, APPAREL OR EQUIPMENT
1375	1350	230169360	2022-10-12	2022	23	2	1	male	17.2223	1	Caucasian		2	30	Shoulder	1	arm	0	1	0	0	0	71	Other	0	Other	0	0	0	0	0	1	PAIN	32	Elbow	71	Other	PAIN	1	Treated, Examined, Released	1	0	5	Public	0	0	0	1258	Mountain climbing, ACTIVITY, APPAREL OR EQUIPMENT
1378	1353	221118300	2022-11-04	2022	22	2	1	male	19.2485	4	Asian		2	32	Elbow	1	arm	0	1	0	0	0	64	Strain, Sprain	4	Strain, Sprain	0	1	0	0	0	0		80	Upper arm	57	Fracture		1	Treated, Examined, Released	1	0	9	Sports	0	0	0	1258	Mountain climbing, ACTIVITY, APPAREL OR EQUIPMENT
1379	1354	221121426	2022-11-01	2022	23	2	1	male	19.2485	1	Caucasian		2	31	Upper trunk	3	trunk	0	0	0	1	0	71	Other	0	Other	0	0	0	0	0	1	PAIN	#NULL!		#NULL!			1	Treated, Examined, Released	1	0	0	Unknown	0	0	0	1258	Mountain climbing, ACTIVITY, APPAREL OR EQUIPMENT
1380	1355	221130595	2022-11-07	2022	20	2	0	female	19.2485	1	Caucasian		2	34	Wrist	1	arm	0	1	0	0	0	57	Fracture	3	Fracture	1	0	0	0	0	0		#NULL!		#NULL!			1	Treated, Examined, Released	1	0	9	Sports	0	0	0	1258	Mountain climbing, ACTIVITY, APPAREL OR EQUIPMENT
1381	1356	221140130	2022-11-12	2022	24	2	1	male	19.2485	1	Caucasian		2	37	Ankle	2	Leg	1	0	0	0	0	71	Other	0	Other	0	0	0	0	0	1	PAIN/SWELLING	#NULL!		#NULL!			1	Treated, Examined, Released	1	0	9	Sports	0	0	0	1258	Mountain climbing, ACTIVITY, APPAREL OR EQUIPMENT
1382	1357	221145581	2022-11-15	2022	23	2	1	male	80.6718	0	non-specified		2	79	Lower Trunk	3	trunk	0	0	0	1	0	72	Avulsion	0	Other	0	0	0	0	0	1		87	Unknown	64	Strain, Sprain		6	Left WO being seen	0	0	9	Sports	0	0	0	1258	Mountain climbing, ACTIVITY, APPAREL OR EQUIPMENT
1383	1358	221152784	2022-11-16	2022	20	2	1	male	19.2485	0	non-specified		0	35	Knee	2	Leg	1	0	0	0	0	55	Dislocation	5	Dislocation	0	0	0	1	0	0		#NULL!		#NULL!			1	Treated, Examined, Released	1	0	9	Sports	0	0	0	1258	Mountain climbing, ACTIVITY, APPAREL OR EQUIPMENT
1384	1359	221152974	2022-11-20	2022	23	2	0	female	19.2485	4	Asian		2	35	Knee	2	Leg	1	0	0	0	0	55	Dislocation	5	Dislocation	0	0	0	1	0	0		#NULL!		#NULL!			1	Treated, Examined, Released	1	0	9	Sports	0	0	0	1258	Mountain climbing, ACTIVITY, APPAREL OR EQUIPMENT
1385	1360	221159266	2022-11-22	2022	24	2	0	female	64.7151	1	Caucasian		2	35	Knee	2	Leg	1	0	0	0	0	71	Other	0	Other	0	0	0	0	0	1	EFFUSION	#NULL!		#NULL!			1	Treated, Examined, Released	1	0	9	Sports	0	0	0	1258	Mountain climbing, ACTIVITY, APPAREL OR EQUIPMENT
1387	1362	221160474	2022-11-17	2022	32	2	1	male	19.2485	2	African_American		2	83	Foot	2	Leg	1	0	0	0	0	57	Fracture	3	Fracture	1	0	0	0	0	0		37	Ankle	57	Fracture		1	Treated, Examined, Released	1	0	0	Unknown	0	0	0	1258	Mountain climbing, ACTIVITY, APPAREL OR EQUIPMENT
1388	1363	221168128	2022-11-23	2022	22	2	0	female	19.2485	0	non-specified		0	37	Ankle	2	Leg	1	0	0	0	0	64	Strain, Sprain	4	Strain, Sprain	0	1	0	0	0	0		#NULL!		#NULL!			1	Treated, Examined, Released	1	0	9	Sports	0	0	0	1258	Mountain climbing, ACTIVITY, APPAREL OR EQUIPMENT
1391	1366	230107299	2022-11-26	2022	29	2	1	male	19.2485	0	non-specified		0	30	Shoulder	1	arm	0	1	0	0	0	55	Dislocation	5	Dislocation	0	0	0	1	0	0		#NULL!		#NULL!			1	Treated, Examined, Released	1	0	9	Sports	0	0	0	1258	Mountain climbing, ACTIVITY, APPAREL OR EQUIPMENT
1393	1368	221223265	2022-12-04	2022	29	2	0	female	21.8149	0	non-specified		0	77	Eye	4	head	0	0	1	0	0	53	Contusions	2	soft tissue	0	0	1	0	0	0		#NULL!		#NULL!			1	Treated, Examined, Released	1	0	9	Sports	0	0	0	1258	Mountain climbing, ACTIVITY, APPAREL OR EQUIPMENT
1394	1369	221238294	2022-12-10	2022	20	2	0	female	21.8149	1	Caucasian		2	35	Knee	2	Leg	1	0	0	0	0	64	Strain, Sprain	4	Strain, Sprain	0	1	0	0	0	0		#NULL!		#NULL!			1	Treated, Examined, Released	1	0	9	Sports	0	0	0	1258	Mountain climbing, ACTIVITY, APPAREL OR EQUIPMENT
1395	1370	221245216	2022-12-18	2022	45	3	1	male	21.8149	1	Caucasian		2	31	Upper trunk	3	trunk	0	0	0	1	0	71	Other	0	Other	0	0	0	0	0	1	PAIN	79	Lower trunk	71	Other	PAIN	1	Treated, Examined, Released	1	0	9	Sports	0	0	0	1258	Mountain climbing, ACTIVITY, APPAREL OR EQUIPMENT
1396	1371	221253099	2022-12-20	2022	34	2	0	female	21.8149	4	Asian		2	80	Upper arm	1	arm	0	1	0	0	0	57	Fracture	3	Fracture	1	0	0	0	0	0		#NULL!		#NULL!			1	Treated, Examined, Released	1	0	9	Sports	0	0	0	1258	Mountain climbing, ACTIVITY, APPAREL OR EQUIPMENT
1397	1372	230117669	2022-12-22	2022	19	2	1	male	21.8149	0	non-specified		0	37	Ankle	2	Leg	1	0	0	0	0	64	Strain, Sprain	4	Strain, Sprain	0	1	0	0	0	0		#NULL!		#NULL!			1	Treated, Examined, Released	1	0	0	Unknown	0	0	0	1258	Mountain climbing, ACTIVITY, APPAREL OR EQUIPMENT
[truncated: 64 more columns]
